# Supplementary material for: Substrates of the ASB2α E3 ubiquitin ligase in dendritic cells
Source: Sci Rep. 2015 Nov 5;5:16269. doi: 10.1038/srep16269 (PMC4633680; doi:10.1038/srep16269)
Supplement: Supplementary dataset [file srep16269-s2.xls]

## Sheet: Legend
Exported data from MaxQuant quantification software
Fasta headers	Protein description
Razor+unique peptides	Number of peptides used for the quantification
Intensity	Protein intensity calculated by MaxQuant software in the corresponding sample
Potential candidates found to be differentially expressed between ASB2α+/+ (WT) and ASB2α-/- (KO) BMDCs (fold change>1.8 and p-value<0,05) are shown in red.
Differentially expressed proteins found both in MFPaQ and MaxQuant are highlighted in yellow
Exported data from MFPaQ quantification software
AC	Uniprot Accession number
Description	Protein description
Other ACs	Accession numbers of other proteins matching the same set of peptides
#QPep	Number of quantified peptides
Coverage (%)	Coverage of protein sequence by the identified peptides, expressed in %
Score	Mascot protein score in each of the quantified sample
PAI	Protein Abundance Index values obtained for each biological replicate
Protein Abundance Index = sum of the peak areas of the three best score peptides of a protein
(If a peptide has been found in a sample and not in another one, the signal in this sample can be recovered by m/z matching and retention time alignment)
Potential candidates found to be differentially expressed between ASB2α+/+ (WT) and ASB2α-/- (KO) BMDCs (fold change>1.8 and p-value<0,05) are shown in red.
Differentially expressed proteins found both in MFPaQ and MaxQuant are highlighted in yellow

## Sheet: MaxQuant
		RAW DATA						Selection of quantifiable proteins : normalization+more than 2 peptides and value in all experiments						Average value from biological replicates
Fasta headers	Razor + unique peptides	Intensity KO-1	Intensity KO-2	Intensity KO-3	Intensity WT-1	Intensity WT-2	Intensity WT-3	Intensity KO-1	Intensity KO-2	Intensity KO-3	Intensity WT-1	Intensity WT-2	Intensity WT-3	KO	WT	Ratio(KO/WT)	t-test	log2 ratio	-log10 p-value
>sp|Q6Y7W8|PERQ2_MOUSE PERQ amino acid-rich with GYF domain-containing protein 2 OS=Mus musculus GN=Gigyf2 PE=1 SV=2	2	15069000	28089000	572270	703360	818490	413760	1.85883e+07	4.00513e+07	1.02622e+06	890212	818490	612362	1.98886e+07	773688	25.7062	0.154786	4.68404	0.810269
>sp|Q80X90|FLNB_MOUSE Filamin-B OS=Mus musculus GN=Flnb PE=1 SV=3	38	53490000	53808000	78009000	3494700	6208700	3357500	6.59822e+07	7.67232e+07	1.39889e+08	4.42309e+06	6208700	4.96907e+06	9.41982e+07	5.20029e+06	18.114	0.00222908	4.17904	2.65187
>sp|Q6ZWR6|SYNE1_MOUSE Nesprin-1 OS=Mus musculus GN=Syne1 PE=1 SV=2	5	359640000	21198000	9868800	12148000	20953000	10300000	4.43632e+08	3.02256e+07	1.76972e+07	1.53752e+07	20953000	1.52439e+07	1.63851e+08	1.71907e+07	9.5314	0.323765	3.25269	0.48977
>sp|O35405|PLD3_MOUSE Phospholipase D3 OS=Mus musculus GN=Pld3 PE=2 SV=1	3	970790	47179	2564700	113220	50806	320300	1.19751e+06	67271.1	4.59913e+06	143298	50806	474042	1.95464e+06	222715	8.77641	0.347671	3.13363	0.458831
>sp|Q91ZU6|DYST_MOUSE Dystonin OS=Mus musculus GN=Dst PE=1 SV=1	4	139800000	6052600	91684000	11503000	21726000	11376000	1.72449e+08	8.63022e+06	1.64412e+08	1.45589e+07	21726000	1.68364e+07	1.15164e+08	1.77071e+07	6.50383	0.326186	2.70129	0.486535
>sp|Q60780|GAS7_MOUSE Growth arrest-specific protein 7 OS=Mus musculus GN=Gas7 PE=1 SV=1	6	13302000	137500000	10182000	13710000	17564000	10588000	1.64086e+07	1.96057e+08	1.82588e+07	1.73522e+07	17564000	1.56702e+07	7.69082e+07	1.68621e+07	4.56101	0.410105	2.18935	0.387105
>sp|Q6ZQM8|UD17C_MOUSE UDP-glucuronosyltransferase 1-7C OS=Mus musculus GN=Ugt1a7c PE=2 SV=1	3	182380	799960	3191900	634850	210300	744270	224974	1.14064e+06	5.72385e+06	803502	210300	1.10151e+06	2.36316e+06	705105	3.35149	0.56219	1.7448	0.250117
>sp|Q91YQ5|RPN1_MOUSE Dolichyl-diphosphooligosaccharide--protein glycosyltransferase subunit 1 OS=Mus musculus GN=Rpn1 PE=2 SV=1	8	9237900	2415600	18200000	2295000	5731100	3774100	1.13954e+07	3.44433e+06	3.2637e+07	2.90468e+06	5731100	5.58564e+06	1.58256e+07	4.74047e+06	3.33839	0.309812	1.73915	0.508902
>sp|P54116|STOM_MOUSE Erythrocyte band 7 integral membrane protein OS=Mus musculus GN=Stom PE=1 SV=3	2	1863900	1989900	4204500	294270	1689600	1199800	2.2992e+06	2.83734e+06	7.53969e+06	372445	1689600	1.77569e+06	4.22541e+06	1.27925e+06	3.30305	0.123094	1.7238	0.909762
>sp|Q8C3I8|F203A_MOUSE Protein FAM203A OS=Mus musculus GN=Fam203a PE=2 SV=1	2	442590	403420	820290	162150	439700	110910	545954	575225	1.47098e+06	205226	439700	164146	864053	269691	3.20387	0.0596228	1.67981	1.22459
>sp|P84228|H32_MOUSE Histone H3.2 OS=Mus musculus GN=Hist1h3b PE=1 SV=2	3	18610000	9016700	48708000	12030000	13235000	6881400	2.29562e+07	1.28566e+07	8.73453e+07	1.52259e+07	13235000	1.01844e+07	4.10527e+07	1.28818e+07	3.18689	0.273286	1.67215	0.563382
>sp|P54071|IDHP_MOUSE Isocitrate dehydrogenase [NADP], mitochondrial OS=Mus musculus GN=Idh2 PE=1 SV=3	4	1670400	763920	2133100	1110100	521890	313360	2.06051e+06	1.08925e+06	3.82517e+06	1.40501e+06	521890	463770	2.32498e+06	796889	2.91757	0.100141	1.54477	0.99939
>sp|Q8BMS1|ECHA_MOUSE Trifunctional enzyme subunit alpha, mitochondrial OS=Mus musculus GN=Hadha PE=1 SV=1	4	1566300	447480	3683200	618240	1274400	870500	1.9321e+06	638048	6.60487e+06	782480	1274400	1.28833e+06	3.05834e+06	1.11507e+06	2.74273	0.460451	1.45561	0.336817
>sp|Q9DB77|QCR2_MOUSE Cytochrome b-c1 complex subunit 2, mitochondrial OS=Mus musculus GN=Uqcrc2 PE=1 SV=1	3	663980	399420	2451000	863480	155750	611840	819048	569521	4.39524e+06	1.09287e+06	155750	905519	1.92794e+06	718046	2.68498	0.384328	1.42491	0.415298
>sp|Q60930|VDAC2_MOUSE Voltage-dependent anion-selective channel protein 2 OS=Mus musculus GN=Vdac2 PE=1 SV=2	5	3423000	2298000	12435000	4509900	2569400	2404600	4.22242e+06	3.27665e+06	2.2299e+07	5.70799e+06	2569400	3.55879e+06	9.93268e+06	3.94539e+06	2.51754	0.435737	1.33201	0.360776
>sp|P57716|NICA_MOUSE Nicastrin OS=Mus musculus GN=Ncstn PE=1 SV=3	3	6370300	2620300	5695300	1163900	3524000	2488500	7.85804e+06	3.73621e+06	1.02131e+07	1.4731e+06	3524000	3.68296e+06	7.2691e+06	2.89335e+06	2.51235	0.0964318	1.32904	1.01578
>sp|O35744|CH3L3_MOUSE Chitinase-3-like protein 3 OS=Mus musculus GN=Chi3l3 PE=1 SV=2;>sp|Q91Z98|CH3L4_MOUSE Chitinase-3-like protein 4 OS=Mus musculus GN=Chi3l4 PE=1 SV=2	6	21886000	38468000	26631000	11156000	17775000	13339000	2.69973e+07	5.48504e+07	4.77559e+07	1.41197e+07	17775000	1.97416e+07	4.32012e+07	1.72121e+07	2.50993	0.0381165	1.32765	1.41889
>sp|Q9R0M5|TPK1_MOUSE Thiamin pyrophosphokinase 1 OS=Mus musculus GN=Tpk1 PE=1 SV=1	2	4609600	879400	2842900	520340	1299600	1943200	5.68614e+06	1.25391e+06	5.09801e+06	658572	1299600	2.87592e+06	4.01269e+06	1.61136e+06	2.49024	0.238754	1.31629	0.622049
>sp|Q9CQM2|ERD22_MOUSE ER lumen protein retaining receptor 2 OS=Mus musculus GN=Kdelr2 PE=2 SV=1;>sp|Q99JH8|ERD21_MOUSE ER lumen protein retaining receptor 1 OS=Mus musculus GN=Kdelr1 PE=2 SV=1	2	359250	897550	766790	608260	406830	52909	443150	1.27979e+06	1.37504e+06	769849	406830	78304.9	1.03266e+06	418328	2.46854	0.230689	1.30366	0.636973
>sp|Q80WQ2|VAC14_MOUSE Protein VAC14 homolog OS=Mus musculus GN=Vac14 PE=1 SV=1	19	203730000	49416000	120670000	66662000	68347000	45631000	2.5131e+08	7.04608e+07	2.16391e+08	8.43712e+07	68347000	6.75335e+07	1.79387e+08	7.34173e+07	2.44339	0.194751	1.28889	0.710521
>sp|P19783|COX41_MOUSE Cytochrome c oxidase subunit 4 isoform 1, mitochondrial OS=Mus musculus GN=Cox4i1 PE=1 SV=2	2	2197400	1226600	3853900	1221900	1403100	1169500	2.71059e+06	1.74897e+06	6.91098e+06	1.54651e+06	1403100	1.73085e+06	3.79018e+06	1.56015e+06	2.42937	0.214717	1.28058	0.668134
>sp|Q9DCW4|ETFB_MOUSE Electron transfer flavoprotein subunit beta OS=Mus musculus GN=Etfb PE=1 SV=3	3	2838700	646030	4122900	1755900	1702300	672440	3.50166e+06	921155	7.39336e+06	2.22237e+06	1702300	995206	3.93873e+06	1.63996e+06	2.40172	0.425652	1.26407	0.370945
>sp|A6H8H2|DEN4C_MOUSE DENN domain-containing protein 4C OS=Mus musculus GN=Dennd4c PE=1 SV=1	3	2985000	1211600	110600	296240	224610	1213200	3.68213e+06	1.72758e+06	198333	374938	224610	1.79553e+06	1.86935e+06	798358	2.34149	0.550366	1.22743	0.259348
>sp|P26443|DHE3_MOUSE Glutamate dehydrogenase 1, mitochondrial OS=Mus musculus GN=Glud1 PE=1 SV=1	11	8944200	6488900	24383000	6757300	9174200	6567300	1.10331e+07	9.25233e+06	4.37247e+07	8.55242e+06	9174200	9.71955e+06	2.13367e+07	9.14873e+06	2.3322	0.353023	1.22169	0.452197
>sp|O09012|PEX5_MOUSE Peroxisomal targeting signal 1 receptor OS=Mus musculus GN=Pex5 PE=2 SV=2	3	2364300	1763800	1111300	342870	1405600	915270	2.91647e+06	2.51495e+06	1.99283e+06	433956	1405600	1.35459e+06	2.47475e+06	1.06472e+06	2.32433	0.121901	1.21681	0.913992
>sp|Q91WJ8|FUBP1_MOUSE Far upstream element-binding protein 1 OS=Mus musculus GN=Fubp1 PE=1 SV=1	2	553700	1391900	602090	595940	575380	206400	683013	1.98467e+06	1.07969e+06	754256	575380	305470	1.24913e+06	545035	2.29182	0.123286	1.1965	0.909086
>sp|Q8VD58|EVI2B_MOUSE Protein EVI2B OS=Mus musculus GN=Evi2b PE=1 SV=1	3	2666400	3117300	6292800	1034300	3474600	2451900	3.28912e+06	4.44487e+06	1.12845e+07	1.30907e+06	3474600	3.62879e+06	6.3395e+06	2.80415e+06	2.26075	0.199367	1.1768	0.700347
>sp|Q7TPV4|MBB1A_MOUSE Myb-binding protein 1A OS=Mus musculus GN=Mybbp1a PE=1 SV=2	3	475290	531360	1301200	645000	549660	203740	586291	757651	2.33337e+06	816349	549660	301534	1.22577e+06	555847	2.20523	0.265443	1.14093	0.576029
>sp|Q8BWT5|DIP2A_MOUSE Disco-interacting protein 2 homolog A OS=Mus musculus GN=Dip2a PE=2 SV=3	2	725780	568010	378710	415960	231770	235650	895281	809909	679119	526463	231770	348760	794770	368998	2.15386	0.0623135	1.10693	1.20542
>sp|P63038|CH60_MOUSE 60 kDa heat shock protein, mitochondrial OS=Mus musculus GN=Hspd1 PE=1 SV=1	13	19233000	10819000	38559000	15552000	18086000	8825700	2.37247e+07	1.54265e+07	6.91457e+07	1.96835e+07	18086000	1.3062e+07	3.6099e+07	1.69438e+07	2.13051	0.332433	1.0912	0.478296
>sp|Q61335|BAP31_MOUSE B-cell receptor-associated protein 31 OS=Mus musculus GN=Bcap31 PE=1 SV=4	2	2759900	2496600	5435800	1986900	1804400	2404100	3.40446e+06	3.55983e+06	9.74771e+06	2.51473e+06	1804400	3.55805e+06	5.57067e+06	2.62573e+06	2.12157	0.186896	1.08513	0.728401
>sp|Q6P4T2|U520_MOUSE U5 small nuclear ribonucleoprotein 200 kDa helicase OS=Mus musculus GN=Snrnp200 PE=2 SV=1	3	252350	555480	893100	159090	276450	539260	311285	792042	1.60155e+06	201353	276450	798101	901624	425301	2.11997	0.313872	1.08404	0.503248
>sp|Q922Q8|LRC59_MOUSE Leucine-rich repeat-containing protein 59 OS=Mus musculus GN=Lrrc59 PE=2 SV=1	3	3161200	1013400	5737000	3377300	2010200	861430	3.89948e+06	1.44498e+06	1.02878e+07	4.2745e+06	2010200	1.27491e+06	5.21076e+06	2.51987e+06	2.06787	0.460586	1.04815	0.336689
>sp|Q8K297|GT251_MOUSE Procollagen galactosyltransferase 1 OS=Mus musculus GN=Colgalt1 PE=1 SV=2	4	1638000	1358900	3018300	1067100	487190	1834400	2.02054e+06	1.93762e+06	5.41255e+06	1.35058e+06	487190	2.7149e+06	3.12357e+06	1.51756e+06	2.05829	0.251533	1.04144	0.599404
>sp|Q61830|MRC1_MOUSE Macrophage mannose receptor 1 OS=Mus musculus GN=Mrc1 PE=1 SV=2	4	3145100	1529700	4152900	1383600	2404500	1642800	3.87962e+06	2.18115e+06	7.44716e+06	1.75116e+06	2404500	2.43133e+06	4.50264e+06	2.19566e+06	2.0507	0.224395	1.03611	0.648987
>sp|P56183|RRP1_MOUSE Ribosomal RNA processing protein 1 homolog A OS=Mus musculus GN=Rrp1 PE=2 SV=2	2	8399500	946760	4344900	596730	7812200	670200	1.03611e+07	1.34996e+06	7.79146e+06	755255	7812200	991891	6.50086e+06	3.18645e+06	2.04016	0.374968	1.02868	0.426006
>sp|P23780|BGAL_MOUSE Beta-galactosidase OS=Mus musculus GN=Glb1 PE=2 SV=1	2	1549200	1122200	3265500	1540700	1436600	869640	1.91101e+06	1.60011e+06	5.85584e+06	1.95e+06	1436600	1.28706e+06	3.12232e+06	1.55789e+06	2.0042	0.318077	1.00303	0.497467
>sp|P09103|PDIA1_MOUSE Protein disulfide-isomerase OS=Mus musculus GN=P4hb PE=1 SV=2	15	43676000	59900000	77356000	44860000	44151000	25914000	5.38762e+07	8.54096e+07	1.38718e+08	5.67774e+07	44151000	3.83525e+07	9.2668e+07	4.6427e+07	1.996	0.133488	0.997108	0.874558
>sp|Q9CQQ7|AT5F1_MOUSE ATP synthase subunit b, mitochondrial OS=Mus musculus GN=Atp5f1 PE=1 SV=1	3	3210100	1298000	4769500	3052300	1958900	932380	3.9598e+06	1.85078e+06	8.55287e+06	3.86316e+06	1958900	1.37992e+06	4.78782e+06	2.40066e+06	1.99438	0.334499	0.995937	0.475605
>sp|Q8CDM8|F16B1_MOUSE Protein FAM160B1 OS=Mus musculus GN=Fam160b1 PE=2 SV=2	5	7312600	6569700	2945200	4598500	3319500	1847100	9.02041e+06	9.36754e+06	5.28146e+06	5.82012e+06	3319500	2.73369e+06	7.8898e+06	3.95777e+06	1.9935	0.0743795	0.995301	1.12855
>sp|Q9JLV1|BAG3_MOUSE BAG family molecular chaperone regulator 3 OS=Mus musculus GN=Bag3 PE=1 SV=2	2	1057200	1850000	165700	632200	861100	316490	1.3041e+06	2.63786e+06	297140	800148	861100	468403	1.41303e+06	709884	1.99052	0.617086	0.993142	0.209654
>sp|Q8BTM8|FLNA_MOUSE Filamin-A OS=Mus musculus GN=Flna PE=1 SV=5	98	3430800000	3097200000	2602400000	1847300000	1831700000	1717700000	4.23204e+09	4.41621e+09	4.66674e+09	2.33805e+09	1831700000	2.54218e+09	4.43833e+09	2.23731e+09	1.98378	0.0139753	0.988251	1.85464
>sp|O88531|PPT1_MOUSE Palmitoyl-protein thioesterase 1 OS=Mus musculus GN=Ppt1 PE=2 SV=2	2	523850	742950	1824800	362460	1027500	700530	646192	1.05935e+06	3.27231e+06	458750	1027500	1.03678e+06	1.65928e+06	841010	1.97297	0.421884	0.980367	0.374807
>sp|Q64523|H2A2C_MOUSE Histone H2A type 2-C OS=Mus musculus GN=Hist2h2ac PE=1 SV=3;>sp|Q6GSS7|H2A2A_MOUSE Histone H2A type 2-A OS=Mus musculus GN=Hist2h2aa1 PE=1 SV=3;>sp|Q8CGP6|H2A1H_MOUSE Histone H2A type 1-H OS=Mus musculus GN=Hist1h2ah PE=1 SV=3;>sp|Q8	2	65190000	23540000	140120000	74795000	41282000	34863000	8.04147e+07	3.3565e+07	2.51269e+08	9.46648e+07	41282000	5.1597e+07	1.2175e+08	6.25146e+07	1.94754	0.573194	0.961653	0.241698
>sp|Q6ZPJ3|UBE2O_MOUSE Ubiquitin-conjugating enzyme E2 O OS=Mus musculus GN=Ube2o PE=1 SV=3	2	466750	2635100	1453700	543810	573440	1555800	575756	3.75731e+06	2.60684e+06	688277	573440	2.30257e+06	2.3133e+06	1.1881e+06	1.94707	0.4494	0.961302	0.347367
>sp|Q9D975|SRXN1_MOUSE Sulfiredoxin-1 OS=Mus musculus GN=Srxn1 PE=2 SV=1	2	3088300	2369100	745660	610830	1877000	1168100	3.80955e+06	3.37803e+06	1.33715e+06	773101	1877000	1.72878e+06	2.84158e+06	1.45963e+06	1.94678	0.216003	0.961092	0.665541
>sp|Q8BJF9|CHM2B_MOUSE Charged multivesicular body protein 2b OS=Mus musculus GN=Chmp2b PE=2 SV=1	3	3003500	3008100	3584500	2400800	3586500	534350	3.70495e+06	4.28916e+06	6.42788e+06	3.03859e+06	3586500	790834	4.80733e+06	2.47197e+06	1.94473	0.221151	0.959572	0.655311
>sp|Q8BHN3|GANAB_MOUSE Neutral alpha-glucosidase AB OS=Mus musculus GN=Ganab PE=1 SV=1	5	3645100	1520900	7496000	2769700	3814500	2060500	4.49639e+06	2.16861e+06	1.34422e+07	3.50549e+06	3814500	3.04952e+06	6.70238e+06	3.4565e+06	1.93906	0.540043	0.95536	0.267572
>sp|Q03265|ATPA_MOUSE ATP synthase subunit alpha, mitochondrial OS=Mus musculus GN=Atp5a1 PE=1 SV=1	19	42517000	13593000	89488000	38771000	34809000	24739000	5.24466e+07	1.93819e+07	1.60474e+08	4.90708e+07	34809000	3.66135e+07	7.74341e+07	4.01644e+07	1.92793	0.654865	0.94705	0.183848
>sp|P08905|LYZ2_MOUSE Lysozyme C-2 OS=Mus musculus GN=Lyz2 PE=1 SV=2	3	53605000	50647000	60812000	36219000	45823000	24770000	6.61241e+07	7.22161e+07	1.09051e+08	4.58408e+07	45823000	3.66594e+07	8.24636e+07	4.27744e+07	1.92787	0.0361075	0.94701	1.4424
>sp|P08249|MDHM_MOUSE Malate dehydrogenase, mitochondrial OS=Mus musculus GN=Mdh2 PE=1 SV=3	9	25101000	13924000	63274000	30315000	27337000	13348000	3.09632e+07	1.98538e+07	1.13466e+08	3.83684e+07	27337000	1.97549e+07	5.47609e+07	2.84868e+07	1.92233	0.52895	0.942854	0.276585
>sp|Q8C079|STRP1_MOUSE Striatin-interacting protein 1 OS=Mus musculus GN=Strip1 PE=1 SV=2	3	4223200	1951300	633150	2287500	602160	868830	5.2095e+06	2.7823e+06	1.13539e+06	2.89519e+06	602160	1.28586e+06	3.0424e+06	1.5944e+06	1.90817	0.353264	0.932192	0.4519
>sp|P57759|ERP29_MOUSE Endoplasmic reticulum resident protein 29 OS=Mus musculus GN=Erp29 PE=1 SV=2	7	11307000	6497600	17034000	8724900	9542900	5278300	1.39477e+07	9.26474e+06	3.05461e+07	1.10427e+07	9542900	7.81184e+06	1.79195e+07	9.46582e+06	1.89307	0.271025	0.920731	0.566991
>sp|P30204|MSRE_MOUSE Macrophage scavenger receptor types I and II OS=Mus musculus GN=Msr1 PE=1 SV=3	4	7074200	9888100	7905300	4129500	10205000	2832900	8.72633e+06	1.40991e+07	1.41761e+07	5.22653e+06	10205000	4.19267e+06	1.23339e+07	6.5414e+06	1.88551	0.108188	0.914954	0.96582
>sp|Q6NVF9|CPSF6_MOUSE Cleavage and polyadenylation specificity factor subunit 6 OS=Mus musculus GN=Cpsf6 PE=1 SV=1	3	3184300	1597000	1496100	851070	2283300	933150	3.92797e+06	2.27712e+06	2.68287e+06	1.07716e+06	2283300	1.38105e+06	2.96265e+06	1.58051e+06	1.8745	0.0818693	0.906503	1.08688
>sp|P29416|HEXA_MOUSE Beta-hexosaminidase subunit alpha OS=Mus musculus GN=Hexa PE=2 SV=2	4	8792100	6510200	4726800	2838200	8969900	1847900	1.08454e+07	9.2827e+06	8.4763e+06	3.59219e+06	8969900	2.73488e+06	9.53481e+06	5.09899e+06	1.86994	0.165294	0.902994	0.781743
>sp|Q8BLF1|NCEH1_MOUSE Neutral cholesterol ester hydrolase 1 OS=Mus musculus GN=Nceh1 PE=1 SV=1	2	1962800	962460	2857000	1040000	2802100	439320	2.4212e+06	1.37234e+06	5.1233e+06	1.31628e+06	2802100	650190	2.97228e+06	1.58952e+06	1.86992	0.315283	0.902975	0.5013
>sp|Q61584|FXR1_MOUSE Fragile X mental retardation syndrome-related protein 1 OS=Mus musculus GN=Fxr1 PE=1 SV=2	2	731960	386020	557480	310630	877610	38926	902904	550414	999697	393151	877610	57610.2	817672	442790	1.84663	0.314281	0.884898	0.502683
>sp|Q8BU31|RAP2C_MOUSE Ras-related protein Rap-2c OS=Mus musculus GN=Rap2c PE=1 SV=1	5	4504900	4334900	2924200	2308500	2950900	2302600	5.55699e+06	6.18101e+06	5.2438e+06	2.92177e+06	2950900	3.40783e+06	5.6606e+06	3.0935e+06	1.82984	0.000952035	0.871715	3.02135
>sp|P05202|AATM_MOUSE Aspartate aminotransferase, mitochondrial OS=Mus musculus GN=Got2 PE=1 SV=1	3	4442300	1180700	5360100	3291700	2389800	1804900	5.47977e+06	1.68353e+06	9.61196e+06	4.16616e+06	2389800	2.67124e+06	5.59175e+06	3.07573e+06	1.81802	0.522953	0.86237	0.281537
>sp|Q8BFR4|GNS_MOUSE N-acetylglucosamine-6-sulfatase OS=Mus musculus GN=Gns PE=2 SV=1	6	6291100	3343100	7134300	3911300	3415500	3760300	7.76035e+06	4.76683e+06	1.27935e+07	4.95036e+06	3415500	5.56522e+06	8.44024e+06	4.64369e+06	1.81757	0.19194	0.862011	0.716834
>sp|Q9Z204|HNRPC_MOUSE Heterogeneous nuclear ribonucleoproteins C1/C2 OS=Mus musculus GN=Hnrnpc PE=1 SV=1	3	4400700	3195600	4908200	3446300	2966000	2037600	5.42845e+06	4.55651e+06	8.8016e+06	4.36183e+06	2966000	3.01563e+06	6.26219e+06	3.44782e+06	1.81627	0.0814402	0.860981	1.08916
>sp|P00405|COX2_MOUSE Cytochrome c oxidase subunit 2 OS=Mus musculus GN=Mtco2 PE=1 SV=1	4	7906100	4857500	15809000	9638100	5909500	4544800	9.75252e+06	6.92617e+06	2.83494e+07	1.21985e+07	5909500	6.72627e+06	1.50094e+07	8.2781e+06	1.81314	0.409507	0.858491	0.387739
>sp|P38647|GRP75_MOUSE Stress-70 protein, mitochondrial OS=Mus musculus GN=Hspa9 PE=1 SV=3	6	7044300	2305900	8729100	5874400	3673700	2810400	8.68945e+06	3.28791e+06	1.56534e+07	7.43498e+06	3673700	4.15937e+06	9.21026e+06	5.08935e+06	1.80971	0.434547	0.85576	0.361963
>sp|Q9JKR6|HYOU1_MOUSE Hypoxia up-regulated protein 1 OS=Mus musculus GN=Hyou1 PE=1 SV=1	5	2197000	1597100	5412500	2776600	2405700	1519000	2.71009e+06	2.27726e+06	9.70593e+06	3.51422e+06	2405700	2.24811e+06	4.89776e+06	2.72268e+06	1.79888	0.49562	0.847096	0.304851
>sp|Q9DB20|ATPO_MOUSE ATP synthase subunit O, mitochondrial OS=Mus musculus GN=Atp5o PE=1 SV=1	2	2165600	673890	3809200	1268600	2450800	1189700	2.67136e+06	960880	6.83082e+06	1.60561e+06	2450800	1.76075e+06	3.48769e+06	1.93905e+06	1.79866	0.64296	0.846919	0.191816
>sp|P11152|LIPL_MOUSE Lipoprotein lipase OS=Mus musculus GN=Lpl PE=1 SV=3	2	2393400	2963700	2315000	1299100	3210900	977830	2.95236e+06	4.22585e+06	4.15136e+06	1.64421e+06	3210900	1.44718e+06	3.77652e+06	2.10077e+06	1.79769	0.106362	0.846144	0.973212
>sp|P47738|ALDH2_MOUSE Aldehyde dehydrogenase, mitochondrial OS=Mus musculus GN=Aldh2 PE=1 SV=1	10	22444000	10908000	37976000	19858000	20554000	11392000	2.76856e+07	1.55534e+07	6.81002e+07	2.51334e+07	20554000	1.68601e+07	3.71131e+07	2.08492e+07	1.78008	0.448514	0.831938	0.348224
>sp|O88668|CREG1_MOUSE Protein CREG1 OS=Mus musculus GN=Creg1 PE=2 SV=1	2	8390300	4679200	8897400	4380500	7462600	3775400	1.03498e+07	6.67193e+06	1.59552e+07	5.54421e+06	7462600	5.58756e+06	1.09923e+07	6.19812e+06	1.77349	0.163886	0.826591	0.785458
>sp|P97300|NPTN_MOUSE Neuroplastin OS=Mus musculus GN=Nptn PE=1 SV=3	2	2552300	3370700	2510200	1471600	3452100	1155200	3.14837e+06	4.80618e+06	4.5014e+06	1.86254e+06	3452100	1.70969e+06	4.15198e+06	2.34144e+06	1.77326	0.0924351	0.826403	1.03416
>sp|Q9DB05|SNAA_MOUSE Alpha-soluble NSF attachment protein OS=Mus musculus GN=Napa PE=1 SV=1	7	13287000	13994000	15048000	11438000	14192000	4792900	1.63901e+07	1.99536e+07	2.69847e+07	1.44766e+07	14192000	7.09346e+06	2.11095e+07	1.19207e+07	1.77083	0.108647	0.824425	0.96398
>sp|Q9ES57|MO2R1_MOUSE Cell surface glycoprotein CD200 receptor 1 OS=Mus musculus GN=Cd200r1 PE=1 SV=1	4	6129200	9890600	7025600	3662000	10121000	3143400	7.56063e+06	1.41027e+07	1.25986e+07	4.63484e+06	10121000	4.65221e+06	1.14207e+07	6.46935e+06	1.76535	0.140006	0.819953	0.853853
>sp|Q99KI0|ACON_MOUSE Aconitate hydratase, mitochondrial OS=Mus musculus GN=Aco2 PE=1 SV=1	8	7980500	3239700	7763700	5180000	5397100	2845400	9.84429e+06	4.61939e+06	1.39222e+07	6.5561e+06	5397100	4.21117e+06	9.46196e+06	5.38812e+06	1.75608	0.274728	0.812356	0.561097
>sp|Q3UFK8|FRMD8_MOUSE FERM domain-containing protein 8 OS=Mus musculus GN=Frmd8 PE=1 SV=2	2	1544400	1929000	2316100	706480	2194300	1307900	1.90508e+06	2.7505e+06	4.15333e+06	894161	2194300	1.93568e+06	2.93631e+06	1.67471e+06	1.75332	0.184454	0.810087	0.734113
>sp|Q9CWN7|CNO11_MOUSE CCR4-NOT transcription complex subunit 11 OS=Mus musculus GN=Cnot11 PE=2 SV=1	2	377180	532330	392720	271470	453120	204900	465268	759034	704243	343588	453120	303250	642848	366653	1.75329	0.0487018	0.810063	1.31246
>sp|Q9DC50|OCTC_MOUSE Peroxisomal carnitine O-octanoyltransferase OS=Mus musculus GN=Crot PE=1 SV=1	2	3969000	3564500	2825500	2315800	4172400	1027900	4.89593e+06	5.08252e+06	5.06681e+06	2.93101e+06	4172400	1.52128e+06	5.01509e+06	2.8749e+06	1.74444	0.163407	0.802764	0.78673
>sp|O09159|MA2B1_MOUSE Lysosomal alpha-mannosidase OS=Mus musculus GN=Man2b1 PE=2 SV=4	4	3609100	1840400	5074400	3004100	3403200	1440200	4.45198e+06	2.62417e+06	9.09963e+06	3.80216e+06	3403200	2.13148e+06	5.39193e+06	3.11228e+06	1.73247	0.346444	0.792829	0.460367
>sp|Q99LC5|ETFA_MOUSE Electron transfer flavoprotein subunit alpha, mitochondrial OS=Mus musculus GN=Etfa PE=1 SV=2	8	1537400	2788300	11553000	2445400	7200400	3429100	1.89645e+06	3.97575e+06	2.07173e+07	3.09504e+06	7200400	5.07504e+06	8.86318e+06	5.12349e+06	1.72991	0.896473	0.790697	0.0474629
>sp|Q9CZU6|CISY_MOUSE Citrate synthase, mitochondrial OS=Mus musculus GN=Cs PE=1 SV=1	4	8601000	3813400	8798100	5598300	6630200	3306700	1.06097e+07	5.43741e+06	1.57771e+07	7.08553e+06	6630200	4.89389e+06	1.06081e+07	6.20321e+06	1.7101	0.275495	0.774078	0.559886
>sp|Q9Z2D0|MTMR9_MOUSE Myotubularin-related protein 9 OS=Mus musculus GN=Mtmr9 PE=2 SV=2	2	3219700	608400	2082100	1350300	1480400	1237400	3.97164e+06	867500	3.73371e+06	1.70902e+06	1480400	1.83134e+06	2.85762e+06	1.67359e+06	1.70748	0.565117	0.77187	0.247862
>sp|Q922R8|PDIA6_MOUSE Protein disulfide-isomerase A6 OS=Mus musculus GN=Pdia6 PE=1 SV=3	8	17502000	8590300	31844000	17768000	16935000	9385500	2.15895e+07	1.22487e+07	5.7104e+07	2.24882e+07	16935000	1.38905e+07	3.03141e+07	1.77712e+07	1.70579	0.523978	0.770444	0.280687
>sp|O35239|PTN9_MOUSE Tyrosine-protein phosphatase non-receptor type 9 OS=Mus musculus GN=Ptpn9 PE=2 SV=2	12	14935000	31233000	12188000	12544000	16036000	12118000	1.8423e+07	4.45342e+07	2.18561e+07	1.58764e+07	16036000	1.79345e+07	2.82711e+07	1.66156e+07	1.70147	0.231934	0.766784	0.634635
>sp|P51881|ADT2_MOUSE ADP/ATP translocase 2 OS=Mus musculus GN=Slc25a5 PE=1 SV=3	8	15159000	6476200	23860000	13011000	13307000	7979500	1.86993e+07	9.23422e+06	4.27868e+07	1.64675e+07	13307000	1.18096e+07	2.35734e+07	1.38614e+07	1.70066	0.515211	0.766094	0.288015
>sp|Q9R097|SPIT1_MOUSE Kunitz-type protease inhibitor 1 OS=Mus musculus GN=Spint1 PE=1 SV=2	2	1125100	1407900	1564300	239380	1982000	921480	1.38786e+06	2.00748e+06	2.80517e+06	302973	1982000	1.36378e+06	2.06684e+06	1.21625e+06	1.69935	0.320488	0.764983	0.494189
>sp|Q9Z0M6|CD97_MOUSE CD97 antigen OS=Mus musculus GN=Cd97 PE=1 SV=2	4	1142700	12015000	7009300	1130200	5042600	7999000	1.40957e+06	1.71318e+07	1.25694e+07	1.43045e+06	5042600	1.18385e+07	1.03703e+07	6.10383e+06	1.69897	0.694666	0.764664	0.158224
>sp|Q6A0D4|RFTN1_MOUSE Raftlin OS=Mus musculus GN=Rftn1 PE=1 SV=4	4	5552500	7949000	5361100	2520100	9747200	2356900	6.84925e+06	1.13342e+07	9.61376e+06	3.18958e+06	9747200	3.48819e+06	9.26575e+06	5.47499e+06	1.69238	0.20721	0.759051	0.68359
>sp|Q9QX11|CYH1_MOUSE Cytohesin-1 OS=Mus musculus GN=Cyth1 PE=2 SV=2;>sp|O08967|CYH3_MOUSE Cytohesin-3 OS=Mus musculus GN=Cyth3 PE=1 SV=1;>sp|P63034|CYH2_MOUSE Cytohesin-2 OS=Mus musculus GN=Cyth2 PE=1 SV=2	2	4386800	2351600	2273200	2237700	2343200	1635400	5.41131e+06	3.35308e+06	4.0764e+06	2.83216e+06	2343200	2.42038e+06	4.28026e+06	2.53191e+06	1.69052	0.0508658	0.757471	1.29357
>sp|Q9EQ06|DHB11_MOUSE Estradiol 17-beta-dehydrogenase 11 OS=Mus musculus GN=Hsd17b11 PE=2 SV=1	4	3757500	1943300	4463200	2847800	3053100	1682500	4.63504e+06	2.77089e+06	8.0036e+06	3.60434e+06	3053100	2.49009e+06	5.13651e+06	3.04918e+06	1.68456	0.284611	0.75237	0.545749
>sp|P35564|CALX_MOUSE Calnexin OS=Mus musculus GN=Canx PE=1 SV=1	2	9223900	3202700	11365000	6533600	6945900	4313200	1.13781e+07	4.56664e+06	2.03802e+07	8.2693e+06	6945900	6.3835e+06	1.21083e+07	7.19957e+06	1.68181	0.503396	0.750016	0.29809
>sp|O35711|LIPB2_MOUSE Liprin-beta-2 OS=Mus musculus GN=Ppfibp2 PE=1 SV=3	10	40860000	10017000	6362300	12910000	17576000	7682600	5.04026e+07	1.42829e+07	1.14092e+07	1.63396e+07	17576000	1.13702e+07	2.53649e+07	1.50953e+07	1.68032	0.580108	0.748736	0.236491
>sp|Q9CY50|SSRA_MOUSE Translocon-associated protein subunit alpha OS=Mus musculus GN=Ssr1 PE=1 SV=1	2	1171300	963320	2639600	1143500	2353100	482260	1.44485e+06	1.37357e+06	4.73345e+06	1.44728e+06	2353100	713741	2.51729e+06	1.50471e+06	1.67294	0.445975	0.742388	0.350689
>sp|Q6ZPE2|MTMR5_MOUSE Myotubularin-related protein 5 OS=Mus musculus GN=Sbf1 PE=1 SV=2	5	2540900	2473700	1052500	226530	3176600	1130700	3.13431e+06	3.52718e+06	1.88739e+06	286709	3176600	1.67343e+06	2.84962e+06	1.71225e+06	1.66426	0.348932	0.734882	0.45726
>sp|Q3TLS3|GDPP1_MOUSE GDP-D-glucose phosphorylase 1 OS=Mus musculus GN=Gdpgp1 PE=2 SV=2	2	2228100	1541200	1201900	1161600	1229000	1063400	2.74846e+06	2.19755e+06	2.1553e+06	1.47019e+06	1229000	1.57382e+06	2.3671e+06	1.42434e+06	1.6619	0.00921757	0.732832	2.03538
>sp|Q61176|ARGI1_MOUSE Arginase-1 OS=Mus musculus GN=Arg1 PE=1 SV=1	9	34736000	115290000	13530000	31639000	79274000	13546000	4.28484e+07	1.64389e+08	2.42626e+07	4.00441e+07	79274000	2.0048e+07	7.71665e+07	4.64554e+07	1.66109	0.661898	0.73213	0.179209
>sp|P14211|CALR_MOUSE Calreticulin OS=Mus musculus GN=Calr PE=1 SV=1	9	43209000	27317000	87783000	43385000	55099000	27305000	5.33002e+07	3.89505e+07	1.57416e+08	5.49105e+07	55099000	4.04112e+07	8.32223e+07	5.01402e+07	1.65979	0.52285	0.731002	0.281623
>sp|Q921H8|THIKA_MOUSE 3-ketoacyl-CoA thiolase A, peroxisomal OS=Mus musculus GN=Acaa1a PE=2 SV=1;>sp|Q8VCH0|THIKB_MOUSE 3-ketoacyl-CoA thiolase B, peroxisomal OS=Mus musculus GN=Acaa1b PE=2 SV=1	2	1799900	2520300	6445300	2580500	3668000	2410000	2.22025e+06	3.59362e+06	1.1558e+07	3.26603e+06	3668000	3.56678e+06	5.79062e+06	3.50027e+06	1.65434	0.653147	0.726252	0.184989
>sp|Q99JV5|STAR4_MOUSE StAR-related lipid transfer protein 4 OS=Mus musculus GN=Stard4 PE=1 SV=1	2	2754000	3475400	629380	2257600	1512600	941960	3.39718e+06	4.95547e+06	1.12863e+06	2.85735e+06	1512600	1.39409e+06	3.16043e+06	1.92135e+06	1.6449	0.498752	0.718001	0.302115
>sp|Q6TYB5|FEZ2_MOUSE Fasciculation and elongation protein zeta-2 OS=Mus musculus GN=Fez2 PE=2 SV=1	3	1002400	1075700	429340	788000	729870	287410	1.2365e+06	1.53381e+06	769911	997338	729870	425365	1.18007e+06	717524	1.64465	0.185947	0.717779	0.730611
>sp|Q9R062|GLYG_MOUSE Glycogenin-1 OS=Mus musculus GN=Gyg1 PE=2 SV=3	9	48214000	65874000	29631000	23744000	43494000	35513000	5.94741e+07	9.39278e+07	5.31356e+07	3.00518e+07	43494000	5.2559e+07	6.88458e+07	4.20349e+07	1.63782	0.11142	0.711781	0.953036
>sp|Q9DBG6|RPN2_MOUSE Dolichyl-diphosphooligosaccharide--protein glycosyltransferase subunit 2 OS=Mus musculus GN=Rpn2 PE=2 SV=1	4	2559900	1504100	5310200	2871100	3027000	1615500	3.15775e+06	2.14465e+06	9.52248e+06	3.63383e+06	3027000	2.39093e+06	4.94163e+06	3.01725e+06	1.63779	0.576923	0.711751	0.238882
>sp|Q9D0E1|HNRPM_MOUSE Heterogeneous nuclear ribonucleoprotein M OS=Mus musculus GN=Hnrnpm PE=1 SV=3	2	3052600	1069400	3334400	4096300	779770	625800	3.76551e+06	1.52483e+06	5.97939e+06	5.18451e+06	779770	926179	3.75658e+06	2.29682e+06	1.63556	0.374401	0.709781	0.426663
>sp|Q6PGC1|DHX29_MOUSE ATP-dependent RNA helicase Dhx29 OS=Mus musculus GN=Dhx29 PE=2 SV=1	4	2649200	3599600	2695200	2394500	2334900	1869800	3.2679e+06	5.13256e+06	4.83315e+06	3.03062e+06	2334900	2.76729e+06	4.41121e+06	2.71094e+06	1.62719	0.0585014	0.702382	1.23283
>sp|Q3UKC1|TAXB1_MOUSE Tax1-binding protein 1 homolog OS=Mus musculus GN=Tax1bp1 PE=1 SV=2	2	3632500	4310600	1429200	1632400	2313100	2527900	4.48085e+06	6.14636e+06	2.5629e+06	2.06606e+06	2313100	3.74127e+06	4.3967e+06	2.70681e+06	1.62431	0.225852	0.699828	0.646175
>sp|Q8VCN9|TBCC_MOUSE Tubulin-specific chaperone C OS=Mus musculus GN=Tbcc PE=2 SV=1	3	4207400	4086300	3229000	2406700	3199300	2782400	5.19001e+06	5.82653e+06	5.79038e+06	3.04606e+06	3199300	4.11793e+06	5.60231e+06	3.45443e+06	1.62178	0.0222028	0.697574	1.65359
>sp|Q3U7R1|ESYT1_MOUSE Extended synaptotagmin-1 OS=Mus musculus GN=Esyt1 PE=2 SV=2	19	54151000	32552000	75405000	50106000	46924000	29005000	6.67976e+07	4.64149e+07	1.3522e+08	6.3417e+07	46924000	4.29272e+07	8.28107e+07	5.10894e+07	1.6209	0.335703	0.696793	0.474044
>sp|P18242|CATD_MOUSE Cathepsin D OS=Mus musculus GN=Ctsd PE=1 SV=1	11	271090000	234000000	338740000	217790000	301860000	142440000	3.34401e+08	3.33654e+08	6.07443e+08	2.75647e+08	301860000	2.1081e+08	4.25166e+08	2.62773e+08	1.618	0.138631	0.694212	0.85814
>sp|Q9CY18|SNX7_MOUSE Sorting nexin-7 OS=Mus musculus GN=Snx7 PE=2 SV=1	2	4803100	3994300	933780	2843200	2687100	1309500	5.92483e+06	5.69535e+06	1.67449e+06	3.59852e+06	2687100	1.93805e+06	4.43156e+06	2.74122e+06	1.61664	0.480586	0.692996	0.318229
>sp|Q8BLY7|HPS6_MOUSE Hermansky-Pudlak syndrome 6 protein homolog OS=Mus musculus GN=Hps6 PE=1 SV=3	3	4112000	3682300	2544200	1046500	3758400	2798100	5.07233e+06	5.25048e+06	4.56237e+06	1.32451e+06	3758400	4.14117e+06	4.96173e+06	3.07469e+06	1.61373	0.245527	0.690401	0.609901
>sp|Q99PV0|PRP8_MOUSE Pre-mRNA-processing-splicing factor 8 OS=Mus musculus GN=Prpf8 PE=1 SV=2	6	2528200	1376800	2653900	2209000	910960	1617400	3.11864e+06	1.96314e+06	4.75909e+06	2.79584e+06	910960	2.39374e+06	3.28029e+06	2.03351e+06	1.61312	0.301656	0.68985	0.520488
>sp|P56480|ATPB_MOUSE ATP synthase subunit beta, mitochondrial OS=Mus musculus GN=Atp5b PE=1 SV=2	19	82003000	40673000	137900000	85571000	78965000	43943000	1.01154e+08	5.79944e+07	2.47288e+08	1.08304e+08	78965000	6.50353e+07	1.35479e+08	8.41013e+07	1.6109	0.536499	0.687869	0.270431
>sp|P43276|H15_MOUSE Histone H1.5 OS=Mus musculus GN=Hist1h1b PE=1 SV=2	2	9999000	4321400	17703000	13997000	7626200	4018800	1.23342e+07	6.16176e+06	3.17458e+07	1.77154e+07	7626200	5.94779e+06	1.67472e+07	1.04298e+07	1.60571	0.5648	0.683213	0.248105
>sp|Q8BZM1|GLMN_MOUSE Glomulin OS=Mus musculus GN=Glmn PE=2 SV=1	2	2396500	2345200	1656300	1622500	1660200	1408700	2.95619e+06	3.34395e+06	2.97015e+06	2.05353e+06	1660200	2.08487e+06	3.0901e+06	1.93286e+06	1.59871	0.0100726	0.676911	1.99686
>sp|Q9D7V9|NAAA_MOUSE N-acylethanolamine-hydrolyzing acid amidase OS=Mus musculus GN=Naaa PE=2 SV=2	3	1691600	2050400	1771100	1162900	1607800	1381900	2.08666e+06	2.9236e+06	3.17601e+06	1.47183e+06	1607800	2.0452e+06	2.72876e+06	1.70828e+06	1.59737	0.0497323	0.675703	1.30336
>sp|Q6P9J9|ANO6_MOUSE Anoctamin-6 OS=Mus musculus GN=Ano6 PE=1 SV=1	2	642960	1189200	692530	189470	994670	743940	793119	1.69565e+06	1.24187e+06	239804	994670	1.10103e+06	1.24355e+06	778500	1.59736	0.341821	0.675692	0.466201
>sp|O09044|SNP23_MOUSE Synaptosomal-associated protein 23 OS=Mus musculus GN=Snap23 PE=1 SV=1	7	20758000	36844000	26845000	16315000	35873000	15389000	2.56059e+07	5.25348e+07	4.81396e+07	2.06492e+07	35873000	2.27756e+07	4.20934e+07	2.64326e+07	1.59248	0.19399	0.671277	0.71222
>sp|O55201|SPT5H_MOUSE Transcription elongation factor SPT5 OS=Mus musculus GN=Supt5h PE=1 SV=1	5	20454000	4234300	9813700	8901000	10605000	5980300	2.52309e+07	6.03756e+06	1.75984e+07	1.12656e+07	10605000	8.8508e+06	1.62889e+07	1.02405e+07	1.59064	0.546807	0.669611	0.262166
>sp|Q9Z0M5|LICH_MOUSE Lysosomal acid lipase/cholesteryl ester hydrolase OS=Mus musculus GN=Lipa PE=2 SV=2	6	15316000	14055000	17711000	11659000	16109000	9184600	1.8893e+07	2.00406e+07	3.17601e+07	1.47563e+07	16109000	1.35931e+07	2.35646e+07	1.48195e+07	1.59011	0.106348	0.669124	0.973271
>sp|P97484|LIRB3_MOUSE Leukocyte immunoglobulin-like receptor subfamily B member 3 OS=Mus musculus GN=Lilrb3 PE=1 SV=1	3	2715200	4405100	4067900	2509200	4513400	2013300	3.34932e+06	6.2811e+06	7.29473e+06	3.17579e+06	4513400	2.97967e+06	5.64172e+06	3.55629e+06	1.58641	0.211631	0.665764	0.67442
>sp|P08113|ENPL_MOUSE Endoplasmin OS=Mus musculus GN=Hsp90b1 PE=1 SV=2	18	65963000	39449000	119390000	74913000	67096000	40473000	8.13682e+07	5.62492e+07	2.14095e+08	9.48142e+07	67096000	5.98997e+07	1.17238e+08	7.39366e+07	1.58565	0.519923	0.665074	0.284061
>sp|Q07797|LG3BP_MOUSE Galectin-3-binding protein OS=Mus musculus GN=Lgals3bp PE=1 SV=1	5	17337000	10549000	20251000	15213000	13193000	9133400	2.13859e+07	1.50415e+07	3.6315e+07	1.92544e+07	13193000	1.35174e+07	2.42475e+07	1.53216e+07	1.58257	0.250039	0.662267	0.601993
>sp|Q8CFE4|SCYL2_MOUSE SCY1-like protein 2 OS=Mus musculus GN=Scyl2 PE=1 SV=1	4	2729900	1569000	392280	619320	2397400	545580	3.36745e+06	2.23719e+06	703454	783847	2397400	807454	2.1027e+06	1.32957e+06	1.58149	0.524816	0.661285	0.279993
>sp|P43277|H13_MOUSE Histone H1.3 OS=Mus musculus GN=Hist1h1d PE=1 SV=2;>sp|P15864|H12_MOUSE Histone H1.2 OS=Mus musculus GN=Hist1h1c PE=1 SV=2	4	13132000	7508200	22679000	13180000	16390000	6533100	1.61989e+07	1.07057e+07	4.0669e+07	1.66814e+07	16390000	9.66894e+06	2.25245e+07	1.42468e+07	1.58103	0.50875	0.660862	0.293496
>sp|Q8K1T1|LRC25_MOUSE Leucine-rich repeat-containing protein 25 OS=Mus musculus GN=Lrrc25 PE=1 SV=1	3	16818000	17002000	19361000	9785200	25914000	8224300	2.07457e+07	2.42426e+07	3.4719e+07	1.23847e+07	25914000	1.21719e+07	2.65691e+07	1.68235e+07	1.57928	0.17719	0.65927	0.751561
>sp|Q3UH93|PLXD1_MOUSE Plexin-D1 OS=Mus musculus GN=Plxnd1 PE=1 SV=1	5	3021600	3014900	2699600	1716500	2247000	2527200	3.72727e+06	4.29886e+06	4.84104e+06	2.1725e+06	2247000	3.74024e+06	4.28906e+06	2.71991e+06	1.57691	0.0949426	0.6571	1.02254
>sp|A2RT67|DEND3_MOUSE DENN domain-containing protein 3 OS=Mus musculus GN=Dennd3 PE=2 SV=2	3	1753900	991970	409020	867660	344020	875600	2.16351e+06	1.41442e+06	733472	1.09816e+06	344020	1.29588e+06	1.43713e+06	912687	1.57462	0.390251	0.655003	0.408656
>sp|Q60932|VDAC1_MOUSE Voltage-dependent anion-selective channel protein 1 OS=Mus musculus GN=Vdac1 PE=1 SV=3	4	5464200	1657500	6071600	3209200	4769600	2635800	6.74033e+06	2.36338e+06	1.08879e+07	4.06175e+06	4769600	3.90096e+06	6.66386e+06	4.2441e+06	1.57014	0.602895	0.650897	0.219759
>sp|P20029|GRP78_MOUSE 78 kDa glucose-regulated protein OS=Mus musculus GN=Hspa5 PE=1 SV=3	13	60361000	41671000	102380000	63775000	64595000	38549000	7.44579e+07	5.94174e+07	1.83592e+08	8.07173e+07	64595000	5.70522e+07	1.05823e+08	6.74548e+07	1.56879	0.437069	0.649653	0.35945
>sp|Q9D0K2|SCOT1_MOUSE Succinyl-CoA:3-ketoacid coenzyme A transferase 1, mitochondrial OS=Mus musculus GN=Oxct1 PE=1 SV=1	4	1221900	904570	5572200	1453300	2957300	2270500	1.50727e+06	1.2898e+06	9.99231e+06	1.83938e+06	2957300	3.36032e+06	4.26313e+06	2.719e+06	1.5679	0.97868	0.648835	0.00935948
>sp|Q6QLQ4|CLC7A_MOUSE C-type lectin domain family 7 member A OS=Mus musculus GN=Clec7a PE=1 SV=3	3	5424900	9941200	7132000	4684100	8963100	4447500	6.69185e+06	1.41749e+07	1.27894e+07	5.92846e+06	8963100	6.58227e+06	1.12187e+07	7.15794e+06	1.56731	0.215544	0.64829	0.666463
>sp|Q8K4B2|IRAK3_MOUSE Interleukin-1 receptor-associated kinase 3 OS=Mus musculus GN=Irak3 PE=1 SV=2	2	2528800	1435900	602600	944540	1541400	845370	3.11938e+06	2.04741e+06	1.08061e+06	1.19546e+06	1541400	1.25114e+06	2.08247e+06	1.32933e+06	1.56655	0.357548	0.647589	0.446666
>sp|O70370|CATS_MOUSE Cathepsin S OS=Mus musculus GN=Ctss PE=2 SV=2	7	178540000	119080000	189060000	122720000	152160000	106790000	2.20237e+08	1.69793e+08	3.39031e+08	1.55321e+08	152160000	1.58048e+08	2.4302e+08	1.55177e+08	1.56609	0.180451	0.647164	0.743641
>sp|P08003|PDIA4_MOUSE Protein disulfide-isomerase A4 OS=Mus musculus GN=Pdia4 PE=1 SV=3	14	31691000	22116000	47732000	30204000	29651000	21707000	3.90922e+07	3.15346e+07	8.55951e+07	3.82279e+07	29651000	3.21262e+07	5.2074e+07	3.3335e+07	1.56214	0.363187	0.643523	0.43987
>sp|Q8C4Q9|TM154_MOUSE Transmembrane protein 154 OS=Mus musculus GN=Tmem154 PE=1 SV=1	2	4830300	8265500	5217800	2921900	7494100	4166400	5.95838e+06	1.17855e+07	9.35679e+06	3.69812e+06	7494100	6.16624e+06	9.03357e+06	5.78615e+06	1.56124	0.197503	0.642691	0.704427
>sp|Q8BG07|PLD4_MOUSE Phospholipase D4 OS=Mus musculus GN=Pld4 PE=2 SV=1	5	6088400	1721700	8775000	4889000	6064600	2845900	7.51031e+06	2.45492e+06	1.57357e+07	6.1878e+06	6064600	4.21191e+06	8.56698e+06	5.4881e+06	1.56101	0.746918	0.642479	0.126727
>sp|Q91V83|TTI1_MOUSE TELO2-interacting protein 1 homolog OS=Mus musculus GN=Tti1 PE=1 SV=2	3	804070	146250	845770	693420	523540	232100	991855	208534	1.51667e+06	877632	523540	343506	905687	581559	1.55734	0.753744	0.639086	0.122776
>sp|Q61160|FADD_MOUSE Protein FADD OS=Mus musculus GN=Fadd PE=1 SV=1	2	4928600	4443200	4098400	1666600	4627500	4056000	6.07964e+06	6.33543e+06	7.34943e+06	2.10934e+06	4627500	6.00285e+06	6.58817e+06	4.24656e+06	1.55141	0.234316	0.633581	0.630197
>sp|P08101|FCGR2_MOUSE Low affinity immunoglobulin gamma Fc region receptor II OS=Mus musculus GN=Fcgr2 PE=1 SV=2	7	10739000	17358000	9084900	5931500	17941000	6494300	1.3247e+07	2.47503e+07	1.62914e+07	7.50724e+06	17941000	9.61151e+06	1.80962e+07	1.16866e+07	1.54846	0.218834	0.630836	0.659885
>sp|Q9Z1G4|VPP1_MOUSE V-type proton ATPase 116 kDa subunit a isoform 1 OS=Mus musculus GN=Atp6v0a1 PE=1 SV=3;>sp|P15920|VPP2_MOUSE V-type proton ATPase 116 kDa subunit a isoform 2 OS=Mus musculus GN=Atp6v0a2 PE=1 SV=2	2	1613500	1135400	1566000	1520200	1338500	599210	1.99032e+06	1.61893e+06	2.80822e+06	1.92405e+06	1338500	886826	2.13916e+06	1.38313e+06	1.54661	0.17826	0.629111	0.748946
>sp|P30285|CDK4_MOUSE Cyclin-dependent kinase 4 OS=Mus musculus GN=Cdk4 PE=1 SV=1	3	2854600	3201400	1619500	1699100	2512800	1651500	3.52127e+06	4.56478e+06	2.90416e+06	2.15048e+06	2512800	2.44421e+06	3.6634e+06	2.36916e+06	1.54629	0.07082	0.628808	1.14984
>sp|Q99LE1|RIPL2_MOUSE RILP-like protein 2 OS=Mus musculus GN=Rilpl2 PE=2 SV=1	4	4293200	6175300	1816800	2729900	4353100	2312900	5.29585e+06	8.80518e+06	3.25796e+06	3.45512e+06	4353100	3.42307e+06	5.78633e+06	3.74376e+06	1.54559	0.335336	0.628159	0.47452
>sp|P34960|MMP12_MOUSE Macrophage metalloelastase OS=Mus musculus GN=Mmp12 PE=1 SV=3	5	9057800	12082000	10665000	8675900	7175600	8511100	1.11732e+07	1.72274e+07	1.91249e+07	1.09807e+07	7175600	1.25964e+07	1.58418e+07	1.02509e+07	1.54541	0.138015	0.62799	0.860074
>sp|A1L314|MPEG1_MOUSE Macrophage-expressed gene 1 protein OS=Mus musculus GN=Mpeg1 PE=2 SV=1	2	2125000	2101400	5263400	2965700	3869100	1435400	2.62128e+06	2.99632e+06	9.43856e+06	3.75356e+06	3869100	2.12438e+06	5.01872e+06	3.24901e+06	1.54469	0.565005	0.627318	0.247948
>sp|P08508|FCGR3_MOUSE Low affinity immunoglobulin gamma Fc region receptor III OS=Mus musculus GN=Fcgr3 PE=1 SV=1	2	7397000	9390300	7608000	4845800	9397200	5355600	9.12452e+06	1.33894e+07	1.3643e+07	6.13312e+06	9397200	7.92625e+06	1.20523e+07	7.81886e+06	1.54144	0.0752768	0.624278	1.12334
>sp|P70206|PLXA1_MOUSE Plexin-A1 OS=Mus musculus GN=Plxna1 PE=1 SV=1	9	9521900	11026000	9927300	5538400	11732000	7204900	1.17457e+07	1.57216e+07	1.78021e+07	7.00971e+06	11732000	1.06632e+07	1.50898e+07	9.80164e+06	1.53952	0.0970524	0.622479	1.01299
>sp|P17047|LAMP2_MOUSE Lysosome-associated membrane glycoprotein 2 OS=Mus musculus GN=Lamp2 PE=2 SV=2	4	29762000	15607000	30572000	20869000	29770000	12159000	3.67127e+07	2.22536e+07	5.4823e+07	2.6413e+07	29770000	1.79952e+07	3.79298e+07	2.47261e+07	1.534	0.287325	0.617298	0.541626
>sp|Q3THW5|H2AV_MOUSE Histone H2A.V OS=Mus musculus GN=H2afv PE=1 SV=3;>sp|P0C0S6|H2AZ_MOUSE Histone H2A.Z OS=Mus musculus GN=H2afz PE=1 SV=2	5	19227000	15877000	23892000	19865000	17421000	10543000	2.37173e+07	2.26385e+07	4.28442e+07	2.51423e+07	17421000	1.56036e+07	2.97334e+07	1.93889e+07	1.53352	0.19026	0.616848	0.720653
>sp|Q3U7U3|FBX7_MOUSE F-box only protein 7 OS=Mus musculus GN=Fbxo7 PE=2 SV=2	2	531010	1491500	1060000	172900	2166200	452460	655024	2.12669e+06	1.90084e+06	218832	2166200	669637	1.56085e+06	1.01822e+06	1.53291	0.417971	0.616277	0.378854
>sp|O09043|NAPSA_MOUSE Napsin-A OS=Mus musculus GN=Napsa PE=1 SV=1	4	15105000	9102800	18878000	9825100	20019000	6927100	1.86327e+07	1.29794e+07	3.38528e+07	1.24352e+07	20019000	1.02521e+07	2.18216e+07	1.42354e+07	1.53291	0.326906	0.616275	0.485576
>sp|Q69ZJ7|RIC1_MOUSE Protein RIC1 homolog OS=Mus musculus GN=Kiaa1432 PE=2 SV=2	2	587190	649370	498250	570310	397810	368220	724324	925917	893484	721817	397810	544963	847908	554863	1.52814	0.105402	0.611776	0.977152
>sp|Q99KD5|UN45A_MOUSE Protein unc-45 homolog A OS=Mus musculus GN=Unc45a PE=1 SV=2	12	18024000	31306000	10593000	14542000	19015000	12792000	2.22334e+07	4.46383e+07	1.89958e+07	1.84052e+07	19015000	1.89321e+07	2.86225e+07	1.87841e+07	1.52376	0.315471	0.607639	0.501041
>sp|P62806|H4_MOUSE Histone H4 OS=Mus musculus GN=Hist1h4a PE=1 SV=2	5	70087000	24099000	277270000	190060000	66166000	67272000	8.64554e+07	3.43621e+07	4.97213e+08	2.40551e+08	66166000	9.9562e+07	2.0601e+08	1.35426e+08	1.5212	0.980294	0.605207	0.00864386
>sp|Q9R1X4|TIM_MOUSE Protein timeless homolog OS=Mus musculus GN=Timeless PE=1 SV=3	2	362530	394030	1722400	476440	595990	1016300	447197	561836	3.08868e+06	603010	595990	1.50412e+06	1.3659e+06	901039	1.51592	0.87124	0.600196	0.0598623
>sp|P39749|FEN1_MOUSE Flap endonuclease 1 OS=Mus musculus GN=Fen1 PE=1 SV=1	5	18541000	14214000	14703000	11392000	17014000	9747200	2.28711e+07	2.02673e+07	2.63661e+07	1.44184e+07	17014000	1.44258e+07	2.31682e+07	1.5286e+07	1.51564	0.0143438	0.599929	1.84334
>sp|Q64281|LIRB4_MOUSE Leukocyte immunoglobulin-like receptor subfamily B member 4 OS=Mus musculus GN=Lilrb4 PE=2 SV=1	5	19774000	25716000	17575000	10201000	23741000	16567000	2.43921e+07	3.66677e+07	3.15163e+07	1.2911e+07	23741000	2.4519e+07	3.08587e+07	2.03903e+07	1.5134	0.158758	0.597791	0.799265
>sp|Q80SY3|VA0D2_MOUSE V-type proton ATPase subunit d 2 OS=Mus musculus GN=Atp6v0d2 PE=2 SV=2	4	27928000	16406000	4660600	10010000	14679000	11155000	3.44504e+07	2.33928e+07	8.35759e+06	1.26692e+07	14679000	1.65093e+07	2.20669e+07	1.46192e+07	1.50945	0.600748	0.594024	0.221308
>sp|Q924C1|XPO5_MOUSE Exportin-5 OS=Mus musculus GN=Xpo5 PE=2 SV=1	11	8607700	9339100	10054000	7886900	7792900	6911300	1.0618e+07	1.33163e+07	1.80293e+07	9.98211e+06	7792900	1.02287e+07	1.39879e+07	9.33456e+06	1.4985	0.110339	0.583522	0.957271
>sp|Q9WU20|MTHR_MOUSE Methylenetetrahydrofolate reductase OS=Mus musculus GN=Mthfr PE=2 SV=2	2	960590	872050	369670	509610	481110	636200	1.18493e+06	1.24343e+06	662908	644991	481110	941571	1.03042e+06	689224	1.49505	0.224804	0.580191	0.648196
>sp|P55302|AMRP_MOUSE Alpha-2-macroglobulin receptor-associated protein OS=Mus musculus GN=Lrpap1 PE=1 SV=1	3	2226100	2022000	3773400	2514800	1902100	2203800	2.74599e+06	2.88311e+06	6.76662e+06	3.18287e+06	1902100	3.26161e+06	4.13191e+06	2.78219e+06	1.48513	0.396364	0.570585	0.401905
>sp|Q9CQP2|TPPC2_MOUSE Trafficking protein particle complex subunit 2 OS=Mus musculus GN=Trappc2 PE=1 SV=1	2	5794500	1229300	2858700	5269700	1221200	1067000	7.14777e+06	1.75282e+06	5.12635e+06	6.66963e+06	1221200	1.57915e+06	4.67565e+06	3.15666e+06	1.4812	0.475017	0.566766	0.323291
>sp|P09671|SODM_MOUSE Superoxide dismutase [Mn], mitochondrial OS=Mus musculus GN=Sod2 PE=1 SV=3	3	3329300	2512400	6855900	4124600	4538500	2542200	4.10684e+06	3.58236e+06	1.22943e+07	5.22033e+06	4538500	3.76244e+06	6.66116e+06	4.50709e+06	1.47793	0.610922	0.563578	0.214014
>sp|Q61093|CY24B_MOUSE Cytochrome b-245 heavy chain OS=Mus musculus GN=Cybb PE=2 SV=1	8	19769000	27412000	18211000	15867000	26334000	12628000	2.43859e+07	3.9086e+07	3.26568e+07	2.00822e+07	26334000	1.86893e+07	3.20429e+07	2.17018e+07	1.47651	0.09596	0.562186	1.01791
>sp|P28798|GRN_MOUSE Granulins OS=Mus musculus GN=Grn PE=1 SV=2	3	3314800	1791700	1820100	2071200	1743000	1613900	4.08895e+06	2.55473e+06	3.26388e+06	2.62143e+06	1743000	2.38856e+06	3.30252e+06	2.251e+06	1.46714	0.108031	0.553004	0.966453
>sp|Q9WV54|ASAH1_MOUSE Acid ceramidase OS=Mus musculus GN=Asah1 PE=1 SV=1	6	10826000	7727800	12425000	8798400	10892000	6677600	1.33543e+07	1.10188e+07	2.2281e+07	1.11358e+07	10892000	9.8828e+06	1.55514e+07	1.06369e+07	1.46203	0.24947	0.547974	0.602982
>sp|Q921F2|TADBP_MOUSE TAR DNA-binding protein 43 OS=Mus musculus GN=Tardbp PE=1 SV=1	2	3396900	1646000	3289300	2712900	2589600	1681200	4.19022e+06	2.34698e+06	5.89852e+06	3.4336e+06	2589600	2.48816e+06	4.14524e+06	2.83712e+06	1.46107	0.35757	0.547028	0.446639
>sp|Q7TMY8|HUWE1_MOUSE E3 ubiquitin-protein ligase HUWE1 OS=Mus musculus GN=Huwe1 PE=1 SV=5	4	906340	531790	544260	449570	1079100	209230	1.11801e+06	758264	975991	569001	1079100	309659	950755	652587	1.4569	0.305492	0.542903	0.515
>sp|Q8BG94|COMD7_MOUSE COMM domain-containing protein 7 OS=Mus musculus GN=Commd7 PE=2 SV=1	2	3728100	3892000	2173000	1240800	4806600	2216300	4.59877e+06	5.54949e+06	3.89672e+06	1.57043e+06	4806600	3.28011e+06	4.68166e+06	3.21904e+06	1.45436	0.291423	0.540387	0.535476
>sp|P20152|VIME_MOUSE Vimentin OS=Mus musculus GN=Vim PE=1 SV=3	21	1055800000	645000000	1048200000	829980000	937900000	563250000	1.30238e+09	9.19686e+08	1.87968e+09	1.05047e+09	937900000	8.33606e+08	1.36725e+09	9.40659e+08	1.4535	0.240088	0.53953	0.619629
>sp|Q80UP5|AN13A_MOUSE Ankyrin repeat domain-containing protein 13A OS=Mus musculus GN=Ankrd13a PE=1 SV=2	10	54101000	17947000	17992000	21700000	34331000	16324000	6.67359e+07	2.55901e+07	3.2264e+07	2.74648e+07	34331000	2.41594e+07	4.153e+07	2.86517e+07	1.44948	0.420201	0.535533	0.376543
>sp|P36423|THAS_MOUSE Thromboxane-A synthase OS=Mus musculus GN=Tbxas1 PE=2 SV=2	2	2054300	787540	2347500	1749700	2162700	712810	2.53407e+06	1.12293e+06	4.20964e+06	2.21452e+06	2162700	1.05495e+06	2.62221e+06	1.81072e+06	1.44816	0.567616	0.534218	0.245945
>sp|Q9DBC0|SELO_MOUSE Selenoprotein O OS=Mus musculus GN=Selo PE=1 SV=4	3	3278100	3266700	1911000	573180	3321700	2928400	4.04368e+06	4.65789e+06	3.42689e+06	725449	3321700	4.33401e+06	4.04282e+06	2.79372e+06	1.44711	0.38954	0.533174	0.409448
>sp|O09106|HDAC1_MOUSE Histone deacetylase 1 OS=Mus musculus GN=Hdac1 PE=1 SV=1;>sp|P70288|HDAC2_MOUSE Histone deacetylase 2 OS=Mus musculus GN=Hdac2 PE=1 SV=1	2	3445100	2927000	3148600	3148000	3690800	1393500	4.24968e+06	4.17352e+06	5.64621e+06	3.98429e+06	3690800	2.06237e+06	4.6898e+06	3.24582e+06	1.44488	0.186551	0.530945	0.729203
>sp|P27773|PDIA3_MOUSE Protein disulfide-isomerase A3 OS=Mus musculus GN=Pdia3 PE=1 SV=2	14	60252000	32624000	98099000	67803000	63917000	37735000	7.43235e+07	4.65176e+07	1.75915e+08	8.58153e+07	63917000	5.58475e+07	9.89188e+07	6.85266e+07	1.44351	0.624188	0.52958	0.204685
>sp|Q64735|CR1L_MOUSE Complement component receptor 1-like protein OS=Mus musculus GN=Cr1l PE=1 SV=1	2	4109400	3940900	3922000	751360	6519300	3270600	5.06912e+06	5.61921e+06	7.0331e+06	950964	6519300	4.84046e+06	5.90715e+06	4.10358e+06	1.43951	0.401323	0.52558	0.396506
>sp|Q61549|EMR1_MOUSE EGF-like module-containing mucin-like hormone receptor-like 1 OS=Mus musculus GN=Emr1 PE=2 SV=1	4	14739000	19490000	15405000	10475000	21043000	11456000	1.81812e+07	2.77902e+07	2.76249e+07	1.32578e+07	21043000	1.69548e+07	2.45321e+07	1.70852e+07	1.43587	0.136315	0.521926	0.865457
>sp|P06797|CATL1_MOUSE Cathepsin L1 OS=Mus musculus GN=Ctsl1 PE=1 SV=2	2	3870300	3227700	4970700	3402700	5412900	2071900	4.77418e+06	4.60228e+06	8.91368e+06	4.30665e+06	5412900	3.0664e+06	6.09671e+06	4.26198e+06	1.43049	0.286424	0.516507	0.542991
>sp|Q8C129|LCAP_MOUSE Leucyl-cystinyl aminopeptidase OS=Mus musculus GN=Lnpep PE=1 SV=1	8	4757000	7270700	7516300	3793000	9119500	4643500	5.86797e+06	1.03671e+07	1.34786e+07	4.80064e+06	9119500	6.87234e+06	9.90453e+06	6.93083e+06	1.42905	0.342753	0.515061	0.465018
>sp|Q8R418|DICER_MOUSE Endoribonuclease Dicer OS=Mus musculus GN=Dicer1 PE=1 SV=3	3	277020	254890	192950	81823	341560	196300	341716	363440	346006	103560	341560	290522	350388	245214	1.4289	0.330027	0.514909	0.48145
>sp|P10605|CATB_MOUSE Cathepsin B OS=Mus musculus GN=Ctsb PE=1 SV=2	8	121500000	82866000	168150000	95757000	167180000	74711000	1.49876e+08	1.18156e+08	3.01534e+08	1.21196e+08	167180000	1.10572e+08	1.89855e+08	1.32982e+08	1.42767	0.421661	0.513664	0.375037
>sp|Q80X41|VRK1_MOUSE Serine/threonine-protein kinase VRK1 OS=Mus musculus GN=Vrk1 PE=1 SV=2	6	8146700	6438500	12951000	12788000	7178700	4319300	1.00493e+07	9.18047e+06	2.32243e+07	1.61852e+07	7178700	6.39253e+06	1.41514e+07	9.91882e+06	1.42672	0.44333	0.5127	0.353273
>sp|O08810|U5S1_MOUSE 116 kDa U5 small nuclear ribonucleoprotein component OS=Mus musculus GN=Eftud2 PE=2 SV=1	5	4589800	3465600	4401400	5174000	4073600	1584800	5.66172e+06	4.9415e+06	7.89278e+06	6.54851e+06	4073600	2.34549e+06	6.16533e+06	4.32253e+06	1.42632	0.294237	0.512301	0.531302
>sp|Q9QWR8|NAGAB_MOUSE Alpha-N-acetylgalactosaminidase OS=Mus musculus GN=Naga PE=2 SV=2	4	1764000	1775900	2438000	412610	2737700	2102300	2.17597e+06	2.5322e+06	4.37193e+06	522223	2737700	3.11139e+06	3.0267e+06	2.12377e+06	1.42515	0.436898	0.511118	0.35962
>sp|O35598|ADA10_MOUSE Disintegrin and metalloproteinase domain-containing protein 10 OS=Mus musculus GN=Adam10 PE=1 SV=2	2	1679800	4494300	3064600	1043300	4433600	2757300	2.07211e+06	6.40829e+06	5.49557e+06	1.32046e+06	4433600	4.08078e+06	4.65866e+06	3.27828e+06	1.42107	0.519251	0.506974	0.284622
>sp|P49935|CATH_MOUSE Pro-cathepsin H OS=Mus musculus GN=Ctsh PE=2 SV=2	2	4962500	3030100	5707900	3452400	5770700	3007200	6.12146e+06	4.32053e+06	1.02357e+07	4.36955e+06	5770700	4.45063e+06	6.89255e+06	4.86363e+06	1.41716	0.364607	0.503004	0.438175
>sp|Q61735|CD47_MOUSE Leukocyte surface antigen CD47 OS=Mus musculus GN=Cd47 PE=1 SV=2	3	10373000	13581000	12619000	7868100	14448000	9639700	1.27955e+07	1.93647e+07	2.26289e+07	9.95832e+06	14448000	1.42667e+07	1.82631e+07	1.2891e+07	1.41673	0.192087	0.502566	0.716503
>sp|P51912|AAAT_MOUSE Neutral amino acid transporter B(0) OS=Mus musculus GN=Slc1a5 PE=2 SV=2	2	2443300	2496100	555770	1663400	1500800	1174300	3.01392e+06	3.55912e+06	996631	2.10529e+06	1500800	1.73796e+06	2.52322e+06	1.78135e+06	1.41647	0.638179	0.502296	0.195057
>sp|Q3UI43|BABA1_MOUSE BRISC and BRCA1-A complex member 1 OS=Mus musculus GN=Babam1 PE=2 SV=1	2	3686100	2423500	2641600	1226300	3190300	2878200	4.54696e+06	3.4556e+06	4.73703e+06	1.55208e+06	3190300	4.25971e+06	4.24653e+06	3.0007e+06	1.41518	0.294649	0.500987	0.530695
>sp|O88597|BECN1_MOUSE Beclin-1 OS=Mus musculus GN=Becn1 PE=1 SV=3	2	1604300	1505900	776160	637300	1593400	1014700	1.97897e+06	2.14722e+06	1.39184e+06	806603	1593400	1.50175e+06	1.83935e+06	1.30058e+06	1.41425	0.231417	0.500033	0.635605
>sp|G3X9C2|FBX50_MOUSE F-box only protein 50 OS=Mus musculus GN=Nccrp1 PE=2 SV=2	4	4800900	2580200	8926800	3845200	3243000	6766100	5.92212e+06	3.67903e+06	1.60079e+07	4.8667e+06	3243000	1.00138e+07	8.53636e+06	6.04116e+06	1.41303	0.654941	0.498795	0.183798
>sp|Q5U430|UBR3_MOUSE E3 ubiquitin-protein ligase UBR3 OS=Mus musculus GN=Ubr3 PE=1 SV=3	2	1050300	949850	789150	483740	989060	862270	1.29559e+06	1.35436e+06	1.41514e+06	612249	989060	1.27615e+06	1.35503e+06	959154	1.41274	0.211116	0.498491	0.675478
>sp|Q3UMB5|SMCR8_MOUSE Smith-Magenis syndrome chromosomal region candidate gene 8 protein homolog OS=Mus musculus GN=Smcr8 PE=1 SV=2	2	980640	1548000	1476500	858340	1084100	1435500	1.20966e+06	2.20725e+06	2.64772e+06	1.08636e+06	1084100	2.12453e+06	2.02154e+06	1.43166e+06	1.41202	0.348042	0.497765	0.458369
>sp|Q6PHN9|RAB35_MOUSE Ras-related protein Rab-35 OS=Mus musculus GN=Rab35 PE=1 SV=1	3	10035000	9369500	8572000	3101200	14130000	7517700	1.23786e+07	1.33597e+07	1.53717e+07	3.92506e+06	14130000	1.11261e+07	1.37033e+07	9.72706e+06	1.40878	0.352664	0.49445	0.452639
>sp|O88569|ROA2_MOUSE Heterogeneous nuclear ribonucleoproteins A2/B1 OS=Mus musculus GN=Hnrnpa2b1 PE=1 SV=2	8	37483000	21722000	55937000	42197000	35929000	24797000	4.62369e+07	3.09728e+07	1.00309e+08	5.34069e+07	35929000	3.66994e+07	5.91728e+07	4.20118e+07	1.40848	0.571997	0.49414	0.242607
>sp|P57787|MOT4_MOUSE Monocarboxylate transporter 4 OS=Mus musculus GN=Slc16a3 PE=1 SV=1	3	3418700	7341500	3290400	3322400	5961900	3030300	4.21711e+06	1.0468e+07	5.90049e+06	4.20502e+06	5961900	4.48482e+06	6.86188e+06	4.88391e+06	1.405	0.408979	0.490566	0.388299
>sp|Q3UCV8|F105B_MOUSE Protein FAM105B OS=Mus musculus GN=Fam105b PE=2 SV=1	2	5693200	4542500	3198300	5311000	2859100	2778100	7.02281e+06	6.47702e+06	5.73533e+06	6.7219e+06	2859100	4.11157e+06	6.41172e+06	4.56419e+06	1.40479	0.245884	0.490352	0.609269
>sp|P35279|RAB6A_MOUSE Ras-related protein Rab-6A OS=Mus musculus GN=Rab6a PE=1 SV=4;>sp|P61294|RAB6B_MOUSE Ras-related protein Rab-6B OS=Mus musculus GN=Rab6b PE=1 SV=1	3	3871900	13091000	9190100	5271900	8020700	9276300	4.77616e+06	1.86661e+07	1.64801e+07	6.67242e+06	8020700	1.37289e+07	1.33074e+07	9.47399e+06	1.40463	0.667694	0.490189	0.175423
>sp|P62897|CYC_MOUSE Cytochrome c, somatic OS=Mus musculus GN=Cycs PE=1 SV=2;>P62894 SWISS-PROT:P62894 Cytochrome c - Bos taurus (Bovine).	2	1795300	1012100	2884900	2166600	1474300	1400500	2.21458e+06	1.44312e+06	5.17333e+06	2.74217e+06	1474300	2.07273e+06	2.94368e+06	2.0964e+06	1.40416	0.625401	0.489705	0.203841
>sp|Q64213|SF01_MOUSE Splicing factor 1 OS=Mus musculus GN=Sf1 PE=1 SV=6	2	2514600	1817400	1779000	1000500	2765200	1556300	3.10187e+06	2.59138e+06	3.19018e+06	1.26629e+06	2765200	2.30331e+06	2.96114e+06	2.1116e+06	1.40232	0.239457	0.487817	0.620773
>sp|P10852|4F2_MOUSE 4F2 cell-surface antigen heavy chain OS=Mus musculus GN=Slc3a2 PE=1 SV=1	9	40715000	45831000	46465000	20451000	66886000	33199000	5.02237e+07	6.53491e+07	8.33231e+07	2.5884e+07	66886000	4.91343e+07	6.62986e+07	4.73014e+07	1.40162	0.304686	0.487096	0.516147
>sp|P13542|MYH8_MOUSE Myosin-8 OS=Mus musculus GN=Myh8 PE=1 SV=2;>sp|Q5SX39|MYH4_MOUSE Myosin-4 OS=Mus musculus GN=Myh4 PE=1 SV=1;>sp|Q5SX40|MYH1_MOUSE Myosin-1 OS=Mus musculus GN=Myh1 PE=1 SV=1	2	6737500	6507600	4226400	3372400	9982800	2529000	8.311e+06	9.27899e+06	7.57896e+06	4.2683e+06	9982800	3.7429e+06	8.38965e+06	5.998e+06	1.39874	0.292971	0.484129	0.533175
>sp|Q02248|CTNB1_MOUSE Catenin beta-1 OS=Mus musculus GN=Ctnnb1 PE=1 SV=1	4	1091200	717000	1197600	561270	1231500	872000	1.34604e+06	1.02235e+06	2.14759e+06	710375	1231500	1.29055e+06	1.50533e+06	1.07748e+06	1.39709	0.330525	0.482421	0.480795
>sp|P04117|FABP4_MOUSE Fatty acid-binding protein, adipocyte OS=Mus musculus GN=Fabp4 PE=1 SV=3	6	102370000	146450000	19052000	75635000	72325000	65267000	1.26278e+08	2.08819e+08	3.41649e+07	9.5728e+07	72325000	9.65947e+07	1.23087e+08	8.82159e+07	1.39529	0.871973	0.48057	0.059497
>sp|Q3UA37|QRIC1_MOUSE Glutamine-rich protein 1 OS=Mus musculus GN=Qrich1 PE=2 SV=1	2	564900	1346700	1105600	837950	1539700	472820	696829	1.92022e+06	1.98261e+06	1.06056e+06	1539700	699770	1.53322e+06	1.10001e+06	1.39382	0.538287	0.479049	0.268986
>sp|Q60770|STXB3_MOUSE Syntaxin-binding protein 3 OS=Mus musculus GN=Stxbp3 PE=1 SV=1	5	1790400	4625000	2098100	2304600	2923900	2145100	2.20854e+06	6.59465e+06	3.7624e+06	2.91683e+06	2923900	3.17473e+06	4.18853e+06	3.00515e+06	1.39378	0.534751	0.479005	0.271849
>sp|Q2YFS3|PILRA_MOUSE Paired immunoglobulin-like type 2 receptor alpha OS=Mus musculus GN=Pilra PE=1 SV=1	3	4381500	5616600	8341400	5538500	7617300	3881900	5.40477e+06	8.00854e+06	1.49582e+07	7.00984e+06	7617300	5.74518e+06	9.45716e+06	6.79077e+06	1.39265	0.493463	0.477831	0.306745
>sp|Q8CG50|RAB43_MOUSE Ras-related protein Rab-43 OS=Mus musculus GN=Rab43 PE=1 SV=1	5	10470000	4966400	7356700	5142600	8199500	6193400	1.29152e+07	7.08144e+06	1.31924e+07	6.50877e+06	8199500	9.16618e+06	1.1063e+07	7.95815e+06	1.39015	0.279899	0.475237	0.552999
>sp|P22907|HEM3_MOUSE Porphobilinogen deaminase OS=Mus musculus GN=Hmbs PE=2 SV=2	2	4771400	5180200	2882400	2659600	5436800	3020900	5.88573e+06	7.38629e+06	5.16884e+06	3.36614e+06	5436800	4.47091e+06	6.14696e+06	4.42462e+06	1.38926	0.130509	0.47432	0.88436
>sp|Q8VCR7|ABHEB_MOUSE Alpha/beta hydrolase domain-containing protein 14B OS=Mus musculus GN=Abhd14b PE=2 SV=1	5	17146000	12336000	6926500	9575200	13572000	7555300	2.11503e+07	1.75895e+07	1.24209e+07	1.21189e+07	13572000	1.11818e+07	1.70536e+07	1.22909e+07	1.3875	0.178865	0.472485	0.747475
>sp|Q8R5J9|PRAF3_MOUSE PRA1 family protein 3 OS=Mus musculus GN=Arl6ip5 PE=1 SV=2	2	778560	788310	2425400	744080	2091400	1084600	960388	1.12403e+06	4.34933e+06	941750	2091400	1.6052e+06	2.14458e+06	1.54612e+06	1.38708	0.821347	0.472048	0.0854733
>sp|Q8VDN2|AT1A1_MOUSE Sodium/potassium-transporting ATPase subunit alpha-1 OS=Mus musculus GN=Atp1a1 PE=1 SV=1;>sp|Q6PIC6|AT1A3_MOUSE Sodium/potassium-transporting ATPase subunit alpha-3 OS=Mus musculus GN=Atp1a3 PE=1 SV=1;>sp|Q6PIE5|AT1A2_MOUSE Sodium/po	14	46031000	44792000	42974000	37985000	51600000	29027000	5.67812e+07	6.38676e+07	7.70628e+07	4.8076e+07	51600000	4.29597e+07	6.59039e+07	4.75452e+07	1.38613	0.0474713	0.471063	1.32357
>sp|Q8K394|PLCL2_MOUSE Inactive phospholipase C-like protein 2 OS=Mus musculus GN=Plcl2 PE=1 SV=2	3	1984000	1532800	2190800	1107000	2130800	1787400	2.44735e+06	2.18557e+06	3.92864e+06	1.40108e+06	2130800	2.64534e+06	2.85385e+06	2.05907e+06	1.38599	0.276372	0.470916	0.558506
>sp|Q3UDP0|WDR41_MOUSE WD repeat-containing protein 41 OS=Mus musculus GN=Wdr41 PE=2 SV=1	2	1350500	1731100	1142800	905150	1472600	1249300	1.6659e+06	2.46832e+06	2.04932e+06	1.14561e+06	1472600	1.84895e+06	2.06118e+06	1.48905e+06	1.38422	0.140403	0.469075	0.852623
>sp|P54797|TNG2_MOUSE Transport and Golgi organization 2 homolog OS=Mus musculus GN=Tango2 PE=2 SV=1	2	1381600	1653500	1081100	780230	1560800	1218400	1.70426e+06	2.35768e+06	1.93868e+06	987504	1560800	1.80322e+06	2.00021e+06	1.45051e+06	1.37897	0.191447	0.463589	0.717952
>sp|P30681|HMGB2_MOUSE High mobility group protein B2 OS=Mus musculus GN=Hmgb2 PE=1 SV=3	4	143490000	107820000	66402000	12342000	158360000	102870000	1.77001e+08	1.53737e+08	1.19075e+08	1.56207e+07	158360000	1.52247e+08	1.49938e+08	1.08743e+08	1.37883	0.448311	0.463448	0.34842
>sp|Q6P3A9|ARL11_MOUSE ADP-ribosylation factor-like protein 11 OS=Mus musculus GN=Arl11 PE=2 SV=1	3	3258800	5123500	1751400	1985900	4912500	2081100	4.01987e+06	7.30545e+06	3.14069e+06	2.51347e+06	4912500	3.08001e+06	4.822e+06	3.50199e+06	1.37693	0.410356	0.461456	0.38684
>sp|Q9ESJ0|XPO4_MOUSE Exportin-4 OS=Mus musculus GN=Xpo4 PE=1 SV=2	3	2439800	2178000	1384600	1718700	2177700	1279000	3.0096e+06	3.10555e+06	2.48292e+06	2.17528e+06	2177700	1.89291e+06	2.86602e+06	2.08196e+06	1.3766	0.025112	0.461105	1.60012
>sp|Q8BGE6|ATG4B_MOUSE Cysteine protease ATG4B OS=Mus musculus GN=Atg4b PE=1 SV=2	5	9541300	11640000	6864900	5222200	10499000	8446700	1.17696e+07	1.65971e+07	1.23104e+07	6.60951e+06	10499000	1.25011e+07	1.35591e+07	9.86986e+06	1.37379	0.213144	0.458156	0.671327
>sp|O35864|CSN5_MOUSE COP9 signalosome complex subunit 5 OS=Mus musculus GN=Cops5 PE=1 SV=3	11	41348000	30633000	21969000	18460000	42137000	21853000	5.10046e+07	4.36787e+07	3.93958e+07	2.3364e+07	42137000	3.23423e+07	4.4693e+07	3.26144e+07	1.37034	0.175747	0.454538	0.755111
>sp|P52479|UBP10_MOUSE Ubiquitin carboxyl-terminal hydrolase 10 OS=Mus musculus GN=Usp10 PE=1 SV=3	2	320830	88799000	82808000	999960	365470	134880000	395758	1.26616e+08	1.48495e+08	1.26561e+06	365470	1.99621e+08	9.18355e+07	6.70841e+07	1.36896	0.621873	0.45308	0.206298
>sp|Q61249|IGBP1_MOUSE Immunoglobulin-binding protein 1 OS=Mus musculus GN=Igbp1 PE=1 SV=1	4	3646200	3379300	5245500	3333600	4403600	3419500	4.49775e+06	4.81844e+06	9.40646e+06	4.21919e+06	4403600	5.06083e+06	6.24088e+06	4.56121e+06	1.36825	0.388041	0.452334	0.411123
>sp|P39654|LX12L_MOUSE Arachidonate 12-lipoxygenase, leukocyte-type OS=Mus musculus GN=Alox12l PE=1 SV=4	13	26183000	15171000	28396000	12215000	21963000	26530000	3.22979e+07	2.16319e+07	5.09209e+07	15460000	21963000	3.92642e+07	3.49502e+07	2.55624e+07	1.36725	0.423991	0.451279	0.372643
>sp|P27601|GNA13_MOUSE Guanine nucleotide-binding protein subunit alpha-13 OS=Mus musculus GN=Gna13 PE=1 SV=1	3	3074400	5079200	3876700	4432800	4353000	2165200	3.79241e+06	7.24228e+06	6.95187e+06	5.6104e+06	4353000	3.20448e+06	5.99552e+06	4.38929e+06	1.36594	0.327551	0.449895	0.484722
>sp|Q9D820|PRXD1_MOUSE Prolyl-tRNA synthetase associated domain-containing protein 1 OS=Mus musculus GN=Prorsd1 PE=2 SV=1;>sp|P97427|DPYL1_MOUSE Dihydropyrimidinase-related protein 1 OS=Mus musculus GN=Crmp1 PE=1 SV=1	2	7297400	6152300	2069500	3924900	5462400	3594600	9.00166e+06	8.77238e+06	3.71112e+06	4.96758e+06	5462400	5.31998e+06	7.16172e+06	5.24999e+06	1.36414	0.503095	0.447993	0.29835
>sp|Q99JI6|RAP1B_MOUSE Ras-related protein Rap-1b OS=Mus musculus GN=Rap1b PE=2 SV=2;>sp|P62835|RAP1A_MOUSE Ras-related protein Rap-1A OS=Mus musculus GN=Rap1a PE=2 SV=1	8	105780000	131050000	119180000	79544000	167490000	82094000	1.30484e+08	1.8686e+08	2.13719e+08	1.00675e+08	167490000	1.21498e+08	1.77021e+08	1.29888e+08	1.36288	0.211148	0.446654	0.675414
>sp|Q80U56|AVL9_MOUSE Late secretory pathway protein AVL9 homolog OS=Mus musculus GN=Avl9 PE=2 SV=2	3	4228300	2648100	2038600	2949800	2702200	1924800	5.21579e+06	3.77585e+06	3.65571e+06	3.73343e+06	2702200	2.84869e+06	4.21578e+06	3.09477e+06	1.36223	0.114203	0.445966	0.942322
>sp|Q8BG48|ST17B_MOUSE Serine/threonine-protein kinase 17B OS=Mus musculus GN=Stk17b PE=2 SV=1	2	5522000	3846800	7206200	4173500	7824700	3665500	6.81163e+06	5.48504e+06	1.29225e+07	5.28222e+06	7824700	5.42491e+06	8.40638e+06	6.17728e+06	1.36086	0.440061	0.444513	0.356488
>sp|P35174|CYT2_MOUSE Stefin-2 OS=Mus musculus GN=Stfa2 PE=2 SV=2	2	37445000	90106000	26417000	20441000	46898000	61252000	4.619e+07	1.28479e+08	4.73721e+07	2.58713e+07	46898000	9.06525e+07	7.40139e+07	5.44739e+07	1.3587	0.561603	0.44223	0.250571
>sp|Q9JHQ5|LZTL1_MOUSE Leucine zipper transcription factor-like protein 1 OS=Mus musculus GN=Lztfl1 PE=2 SV=1	4	2225100	4675000	5594300	2532600	4421800	4539700	2.74476e+06	6.66594e+06	1.00319e+07	3.2054e+06	4421800	6.71872e+06	6.48088e+06	4.78197e+06	1.35527	0.650719	0.438583	0.186607
>sp|Q6ZQJ5|DNA2_MOUSE DNA replication ATP-dependent helicase/nuclease DNA2 OS=Mus musculus GN=Dna2 PE=2 SV=2	4	1488800	1518400	1626100	809960	1593700	1680100	1.8365e+06	2.16504e+06	2.91599e+06	1.02513e+06	1593700	2.48654e+06	2.30584e+06	1.70179e+06	1.35495	0.312586	0.438243	0.50503
>sp|Q9EPK2|XRP2_MOUSE Protein XRP2 OS=Mus musculus GN=Rp2 PE=1 SV=3	3	3908500	4522900	6560800	4061700	5662100	4213300	4.8213e+06	6.44907e+06	1.17651e+07	5.14072e+06	5662100	6.23565e+06	7.6785e+06	5.67949e+06	1.35197	0.469419	0.435062	0.328439
>sp|O08795|GLU2B_MOUSE Glucosidase 2 subunit beta OS=Mus musculus GN=Prkcsh PE=1 SV=1	2	787420	639870	2113400	1130000	1236000	1034000	971317	912372	3.78984e+06	1.43019e+06	1236000	1.53031e+06	1.89118e+06	1.39883e+06	1.35197	0.891426	0.435058	0.0499146
>sp|O89100|GRAP2_MOUSE GRB2-related adaptor protein 2 OS=Mus musculus GN=Grap2 PE=1 SV=1	3	3656700	1599700	3818200	2712800	2971400	2491500	4.5107e+06	2.28096e+06	6.84696e+06	3.43347e+06	2971400	3.6874e+06	4.54621e+06	3.36409e+06	1.35139	0.583349	0.434447	0.234072
>sp|Q8BJ71|NUP93_MOUSE Nuclear pore complex protein Nup93 OS=Mus musculus GN=Nup93 PE=2 SV=1	11	17002000	14387000	14569000	14434000	17026000	10001000	2.09727e+07	2.0514e+07	2.61258e+07	1.82685e+07	17026000	1.48014e+07	2.25375e+07	1.66986e+07	1.34966	0.0420499	0.432597	1.37623
>sp|O55106|STRN_MOUSE Striatin OS=Mus musculus GN=Strn PE=1 SV=2	4	5926300	5397700	2455700	3336700	3186300	4712100	7.31035e+06	7.69642e+06	4.40367e+06	4.22312e+06	3186300	6.97387e+06	6.47015e+06	4.79443e+06	1.34951	0.330733	0.432439	0.480522
>sp|A2A432|CUL4B_MOUSE Cullin-4B OS=Mus musculus GN=Cul4b PE=1 SV=1	8	4269300	1232500	1066100	2889600	1599200	922470	5.26637e+06	1.75739e+06	1.91178e+06	3.65724e+06	1599200	1.36525e+06	2.97851e+06	2.20723e+06	1.34943	0.600724	0.432353	0.221325
>sp|P35821|PTN1_MOUSE Tyrosine-protein phosphatase non-receptor type 1 OS=Mus musculus GN=Ptpn1 PE=1 SV=2	3	2635700	1599900	2635300	2367000	1904900	1829900	3.25125e+06	2.28125e+06	4.72573e+06	2.99581e+06	1904900	2.70824e+06	3.41941e+06	2.53632e+06	1.34818	0.347206	0.431014	0.459412
>sp|Q8C3Y4|KNTC1_MOUSE Kinetochore-associated protein 1 OS=Mus musculus GN=Kntc1 PE=1 SV=2	4	1850400	2281800	2683400	1741200	2951800	1709800	2.28255e+06	3.25355e+06	4.81199e+06	2.20376e+06	2951800	2.53049e+06	3.44936e+06	2.56202e+06	1.34635	0.356519	0.42905	0.447918
>sp|Q91WV0|NC2B_MOUSE Protein Dr1 OS=Mus musculus GN=Dr1 PE=2 SV=1	2	3307500	2566400	1739700	1966200	4067500	1022900	4.07994e+06	3.65935e+06	3.11971e+06	2.48853e+06	4067500	1.51388e+06	3.61967e+06	2.68997e+06	1.34562	0.322677	0.428266	0.491232
>sp|Q80UY2|KCMF1_MOUSE E3 ubiquitin-protein ligase KCMF1 OS=Mus musculus GN=Kcmf1 PE=2 SV=1	2	4733200	4674800	3695400	3076900	5415700	3317500	5.83861e+06	6.66566e+06	6.62675e+06	3.8943e+06	5415700	4.90987e+06	6.37701e+06	4.73996e+06	1.34537	0.0722976	0.428005	1.14088
>sp|Q8CGP2|H2B1P_MOUSE Histone H2B type 1-P OS=Mus musculus GN=Hist1h2bp PE=1 SV=3;>sp|Q8CGP1|H2B1K_MOUSE Histone H2B type 1-K OS=Mus musculus GN=Hist1h2bk PE=1 SV=3;>sp|Q6ZWY9|H2B1C_MOUSE Histone H2B type 1-C/E/G OS=Mus musculus GN=Hist1h2bc PE=1 SV=3;>sp	4	176990000	20377000	246500000	213180000	110500000	89753000	2.18325e+08	2.9055e+07	4.42035e+08	2.69813e+08	110500000	1.32834e+08	2.29805e+08	1.71049e+08	1.3435	0.90377	0.426	0.043942
>sp|Q99NB9|SF3B1_MOUSE Splicing factor 3B subunit 1 OS=Mus musculus GN=Sf3b1 PE=1 SV=1	4	1029500	1134800	1816500	1700300	1303100	763090	1.26993e+06	1.61808e+06	3.25743e+06	2.152e+06	1303100	1.12937e+06	2.04848e+06	1.52815e+06	1.34049	0.51254	0.422763	0.290272
>sp|P16675|PPGB_MOUSE Lysosomal protective protein OS=Mus musculus GN=Ctsa PE=1 SV=1	3	7783800	6729800	8398500	7437300	8343900	5312600	9.60166e+06	9.59582e+06	1.50606e+07	9.41307e+06	8343900	7.86261e+06	1.14193e+07	8.53986e+06	1.33718	0.206987	0.419196	0.684057
>sp|Q62432|SMAD2_MOUSE Mothers against decapentaplegic homolog 2 OS=Mus musculus GN=Smad2 PE=1 SV=2;>sp|Q8BUN5|SMAD3_MOUSE Mothers against decapentaplegic homolog 3 OS=Mus musculus GN=Smad3 PE=1 SV=2	3	18992000	13675000	9360500	11986000	14099000	10413000	2.34275e+07	1.94988e+07	1.67857e+07	1.51702e+07	14099000	1.54112e+07	1.9904e+07	1.48934e+07	1.33642	0.0904181	0.418379	1.04374
>sp|Q8R081|HNRPL_MOUSE Heterogeneous nuclear ribonucleoprotein L OS=Mus musculus GN=Hnrnpl PE=1 SV=2	4	6398300	3466700	9852900	8829200	5671800	4050700	7.89258e+06	4.94306e+06	1.76686e+07	1.11747e+07	5671800	5.995e+06	1.01681e+07	7.61385e+06	1.33547	0.674282	0.417352	0.171158
>sp|Q9D0R8|LSM12_MOUSE Protein LSM12 homolog OS=Mus musculus GN=Lsm12 PE=1 SV=1	2	7108200	5334800	4225500	7103200	5774800	2198700	8.76827e+06	7.60673e+06	7.57735e+06	8.99021e+06	5774800	3.25406e+06	7.98412e+06	6.00636e+06	1.32928	0.339732	0.410643	0.468863
>sp|Q8BRF7|SCFD1_MOUSE Sec1 family domain-containing protein 1 OS=Mus musculus GN=Scfd1 PE=2 SV=1	4	4946800	2373500	4898200	5330400	4120100	1946700	6.10209e+06	3.3843e+06	8.78367e+06	6.74646e+06	4120100	2.8811e+06	6.09002e+06	4.58255e+06	1.32896	0.504458	0.410295	0.297175
>sp|Q99KY4|GAK_MOUSE Cyclin-G-associated kinase OS=Mus musculus GN=Gak PE=1 SV=2	6	6718200	3970100	1252700	5075000	3066200	1829500	8.28719e+06	5.66085e+06	2.2464e+06	6.42321e+06	3066200	2.70765e+06	5.39815e+06	4.06569e+06	1.32773	0.658539	0.408965	0.181419
>sp|Q9D6T0|NOSIP_MOUSE Nitric oxide synthase-interacting protein OS=Mus musculus GN=Nosip PE=2 SV=1	4	3929000	2449100	3407700	2018000	1843000	4384300	4.84659e+06	3.4921e+06	6.11084e+06	2.5541e+06	1843000	6.48873e+06	4.81651e+06	3.62861e+06	1.32737	0.401888	0.408571	0.395895
>sp|Q8R1T1|CHMP7_MOUSE Charged multivesicular body protein 7 OS=Mus musculus GN=Chmp7 PE=1 SV=1	2	2914500	2407700	1844000	2077900	2756300	1635500	3.59516e+06	3.43307e+06	3.30674e+06	2.62991e+06	2756300	2.42053e+06	3.44499e+06	2.60225e+06	1.32385	0.00568504	0.404743	2.24527
>sp|Q9CQE5|RGS10_MOUSE Regulator of G-protein signaling 10 OS=Mus musculus GN=Rgs10 PE=2 SV=1	4	11622000	5249000	5807900	5654600	8481000	5908200	1.43362e+07	7.48439e+06	1.0415e+07	7.15678e+06	8481000	8.74409e+06	1.07452e+07	8.12729e+06	1.32211	0.316318	0.402846	0.499876
>sp|Q64442|DHSO_MOUSE Sorbitol dehydrogenase OS=Mus musculus GN=Sord PE=1 SV=3	6	13536000	10572000	4654100	11589000	6155700	6453600	1.66972e+07	1.50743e+07	8.34593e+06	1.46677e+07	6155700	9.55128e+06	1.33725e+07	1.01249e+07	1.32075	0.421611	0.401362	0.375088
>sp|Q9CQ60|6PGL_MOUSE 6-phosphogluconolactonase OS=Mus musculus GN=Pgls PE=2 SV=1	10	163980000	141020000	101500000	86871000	178830000	104710000	2.02276e+08	2.01076e+08	1.82014e+08	1.09949e+08	178830000	1.5497e+08	1.95122e+08	1.47916e+08	1.31914	0.171172	0.399598	0.766567
>sp|Q8BKX1|BAIP2_MOUSE Brain-specific angiogenesis inhibitor 1-associated protein 2 OS=Mus musculus GN=Baiap2 PE=1 SV=2	9	13497000	8346300	13344000	11805000	13264000	7828100	1.66491e+07	1.19007e+07	2.3929e+07	1.49411e+07	13264000	1.15855e+07	1.7493e+07	1.32635e+07	1.31888	0.355823	0.39931	0.448767
>sp|Q9JM14|NT5C_MOUSE 5(3)-deoxyribonucleotidase, cytosolic type OS=Mus musculus GN=Nt5c PE=1 SV=1	6	61585000	61200000	44259000	34467000	76567000	43100000	7.59678e+07	8.72633e+07	7.93672e+07	4.36234e+07	76567000	6.37877e+07	8.08661e+07	6.1326e+07	1.31863	0.205706	0.399035	0.686752
>sp|Q8R059|GALE_MOUSE UDP-glucose 4-epimerase OS=Mus musculus GN=Gale PE=2 SV=1	8	24042000	26695000	12097000	16521000	23724000	15666000	2.96569e+07	3.80636e+07	2.16929e+07	2.09099e+07	23724000	2.31856e+07	2.98044e+07	2.26065e+07	1.3184	0.258599	0.39879	0.587374
>sp|O08759|UBE3A_MOUSE Ubiquitin-protein ligase E3A OS=Mus musculus GN=Ube3a PE=2 SV=1	7	15309000	10407000	9593000	11469000	12283000	8073800	1.88843e+07	1.4839e+07	1.72026e+07	1.45158e+07	12283000	1.19492e+07	1.69753e+07	1.2916e+07	1.31429	0.0438255	0.394279	1.35827
>sp|P10810|CD14_MOUSE Monocyte differentiation antigen CD14 OS=Mus musculus GN=Cd14 PE=1 SV=1	4	3043000	4104300	3931400	2474400	6748400	1889000	3.75367e+06	5.8522e+06	7.04996e+06	3.13174e+06	6748400	2.79571e+06	5.55194e+06	4.22528e+06	1.31398	0.397663	0.393945	0.400485
>sp|Q9R0Q3|TMED2_MOUSE Transmembrane emp24 domain-containing protein 2 OS=Mus musculus GN=Tmed2 PE=1 SV=1	3	2439900	1390600	2283000	3048400	1791200	860540	3.00972e+06	1.98282e+06	4.09397e+06	3.85823e+06	1791200	1.27359e+06	3.02884e+06	2.30767e+06	1.31251	0.439308	0.392325	0.357231
>sp|P49300|CLC10_MOUSE C-type lectin domain family 10 member A OS=Mus musculus GN=Clec10a PE=1 SV=1	3	22106000	7039900	27086000	28107000	22320000	5093600	2.72687e+07	1.0038e+07	4.85718e+07	3.55738e+07	22320000	7.53849e+06	2.86262e+07	2.18108e+07	1.31248	0.703607	0.392294	0.15267
>sp|P24668|MPRD_MOUSE Cation-dependent mannose-6-phosphate receptor OS=Mus musculus GN=M6pr PE=1 SV=1	3	7603100	6458000	8134100	7149800	9137500	4791300	9.37875e+06	9.20827e+06	1.45864e+07	9.04919e+06	9137500	7.09109e+06	1.10578e+07	8.42593e+06	1.31236	0.231134	0.392159	0.636136
>sp|P06800|PTPRC_MOUSE Receptor-type tyrosine-protein phosphatase C OS=Mus musculus GN=Ptprc PE=1 SV=3	24	166560000	234670000	189140000	145260000	262460000	152090000	2.05459e+08	3.34609e+08	3.39174e+08	1.83849e+08	262460000	2.25092e+08	2.93081e+08	2.238e+08	1.30956	0.272745	0.389085	0.564243
>sp|P62627|DLRB1_MOUSE Dynein light chain roadblock-type 1 OS=Mus musculus GN=Dynlrb1 PE=1 SV=3	3	6262800	10099000	2714900	3290400	6980600	6405800	7.72544e+06	1.43999e+07	4.86848e+06	4.16452e+06	6980600	9.48053e+06	8.99793e+06	6.87522e+06	1.30875	0.601458	0.388187	0.220795
>sp|Q80XD1|CHIO_MOUSE Beta-chimaerin OS=Mus musculus GN=Chn2 PE=2 SV=2	3	1179500	2213600	2890100	2182700	4264200	310650	1.45496e+06	3.15631e+06	5.18265e+06	2.76255e+06	4264200	459760	3.26464e+06	2.4955e+06	1.30821	0.568677	0.387594	0.245134
>sp|E9Q1P8|I2BP2_MOUSE Interferon regulatory factor 2-binding protein 2 OS=Mus musculus GN=Irf2bp2 PE=1 SV=1	3	2773400	1656900	1351800	893010	2770700	1607200	3.42111e+06	2.36252e+06	2.42411e+06	1.13024e+06	2770700	2.37864e+06	2.73591e+06	2.0932e+06	1.30705	0.370768	0.386315	0.430898
>sp|Q9WTR1|TRPV2_MOUSE Transient receptor potential cation channel subfamily V member 2 OS=Mus musculus GN=Trpv2 PE=1 SV=2	7	12233000	10609000	12883000	10803000	14275000	8696600	1.50899e+07	1.51271e+07	2.31024e+07	1.36729e+07	14275000	1.28709e+07	1.77731e+07	1.36063e+07	1.30625	0.219349	0.385426	0.658864
>sp|Q8C0L6|PAOX_MOUSE Peroxisomal N(1)-acetyl-spermine/spermidine oxidase OS=Mus musculus GN=Paox PE=1 SV=3	2	1883700	1519600	1947100	1372700	2624900	1182100	2.32363e+06	2.16675e+06	3.49162e+06	1.73737e+06	2624900	1.7495e+06	2.66067e+06	2.03726e+06	1.30601	0.262509	0.385161	0.580856
>sp|Q9CR86|CHSP1_MOUSE Calcium-regulated heat stable protein 1 OS=Mus musculus GN=Carhsp1 PE=1 SV=1	2	19070000	18273000	14907000	14249000	22960000	11827000	2.35237e+07	2.60549e+07	2.67319e+07	1.80343e+07	22960000	1.75039e+07	2.54368e+07	1.94994e+07	1.30449	0.069138	0.383489	1.16028
>sp|Q91W86|VPS11_MOUSE Vacuolar protein sorting-associated protein 11 homolog OS=Mus musculus GN=Vps11 PE=1 SV=3	3	1432700	1322000	762600	1171400	1289600	727550	1.7673e+06	1.885e+06	1.36753e+06	1.48259e+06	1289600	1.07677e+06	1.67328e+06	1.28299e+06	1.3042	0.121254	0.383169	0.916305
>sp|P09055|ITB1_MOUSE Integrin beta-1 OS=Mus musculus GN=Itgb1 PE=1 SV=1	6	7805200	7727300	8474000	4659900	12148000	6380000	9.62805e+06	1.10181e+07	1.51959e+07	5.89783e+06	12148000	9.44235e+06	1.19474e+07	9.16273e+06	1.30391	0.323945	0.382845	0.489529
>sp|P01901|HA1B_MOUSE H-2 class I histocompatibility antigen, K-B alpha chain OS=Mus musculus GN=H2-K1 PE=1 SV=1;>sp|P14428|HA1Q_MOUSE H-2 class I histocompatibility antigen, K-Q alpha chain (Fragment) OS=Mus musculus GN=H2-K1 PE=2 SV=1;>sp|P03991|HA1W_MOU	7	10981000	17433000	16885000	9841900	22968000	11669000	1.35455e+07	2.48572e+07	3.02789e+07	1.24565e+07	22968000	1.727e+07	2.28939e+07	1.75648e+07	1.30339	0.46954	0.382272	0.328328
>sp|Q9EPQ7|STAR5_MOUSE StAR-related lipid transfer protein 5 OS=Mus musculus GN=Stard5 PE=2 SV=2	2	2378500	2113200	1188800	1632200	2470700	1123900	2.93398e+06	3.01315e+06	2.13181e+06	2.06581e+06	2470700	1.66336e+06	2.69298e+06	2.06662e+06	1.30308	0.171005	0.381928	0.76699
>sp|Q8BX94|OSBL2_MOUSE Oxysterol-binding protein-related protein 2 OS=Mus musculus GN=Osbpl2 PE=2 SV=1	4	4207300	3239100	2574100	2529900	3857400	2712600	5.18989e+06	4.61854e+06	4.61599e+06	3.20199e+06	3857400	4.01463e+06	4.80814e+06	3.69134e+06	1.30255	0.0411658	0.381334	1.38546
>sp|Q91WS7|DEPD7_MOUSE DEP domain-containing protein 7 OS=Mus musculus GN=Depdc7 PE=2 SV=1	3	6334000	3857200	223660	7474900	312110	511320	7.81326e+06	5.49987e+06	401077	9.46066e+06	312110	756750	4.5714e+06	3.50984e+06	1.30245	0.649219	0.381232	0.187609
>sp|P34914|HYES_MOUSE Bifunctional epoxide hydrolase 2 OS=Mus musculus GN=Ephx2 PE=1 SV=2	2	13658000	11338000	13485000	9895400	9639400	14712000	1.68477e+07	1.61665e+07	2.41819e+07	1.25242e+07	9639400	2.17736e+07	1.90654e+07	1.46457e+07	1.30177	0.34119	0.380474	0.467004
>sp|Q99ME2|WDR6_MOUSE WD repeat-containing protein 6 OS=Mus musculus GN=Wdr6 PE=2 SV=1	6	8174900	4029400	5642400	4398100	6584500	5269500	1.00841e+07	5.7454e+06	1.01182e+07	5.56649e+06	6584500	7.79882e+06	8.64923e+06	6.64994e+06	1.30065	0.340497	0.379232	0.467887
>sp|Q9R1S8|CAN7_MOUSE Calpain-7 OS=Mus musculus GN=Capn7 PE=2 SV=1	2	1921800	1040400	1392100	1828200	1566200	678240	2.37062e+06	1.48348e+06	2.49637e+06	2.31387e+06	1566200	1.00379e+06	2.11682e+06	1.62795e+06	1.3003	0.379081	0.378841	0.421267
>sp|P24369|PPIB_MOUSE Peptidyl-prolyl cis-trans isomerase B OS=Mus musculus GN=Ppib PE=2 SV=2	5	8099700	6630100	11686000	10792000	9927200	5069800	9.99133e+06	9.45366e+06	2.09558e+07	1.3659e+07	9927200	7.50327e+06	1.34669e+07	1.03631e+07	1.2995	0.518341	0.377961	0.285384
>sp|Q3V3R4|ITA1_MOUSE Integrin alpha-1 OS=Mus musculus GN=Itga1 PE=2 SV=2	2	950690	1228600	1375100	1036500	2029000	545800	1.17272e+06	1.75182e+06	2.46589e+06	1.31185e+06	2029000	807780	1.79681e+06	1.38288e+06	1.29933	0.452342	0.377764	0.344533
>sp|Q4VAA2|CDV3_MOUSE Protein CDV3 OS=Mus musculus GN=Cdv3 PE=1 SV=2	2	2454100	4627800	2760300	1295200	1821200	5241900	3.02724e+06	6.59864e+06	4.94989e+06	1.63928e+06	1821200	7.75797e+06	4.85859e+06	3.73948e+06	1.29927	0.448758	0.377699	0.347987
>sp|Q8CHP8|PGP_MOUSE Phosphoglycolate phosphatase OS=Mus musculus GN=Pgp PE=2 SV=1	9	22495000	22824000	13232000	15314000	22941000	15116000	2.77486e+07	3.25441e+07	2.37282e+07	1.93823e+07	22941000	2.23716e+07	2.80069e+07	2.15649e+07	1.29873	0.0880638	0.377096	1.0552
>sp|Q61490|CD166_MOUSE CD166 antigen OS=Mus musculus GN=Alcam PE=1 SV=3	4	4718400	9156100	9900800	9703500	6527100	6351100	5.82035e+06	1.30554e+07	1.77545e+07	1.22813e+07	6527100	9.39958e+06	1.22101e+07	9.40266e+06	1.29858	0.64318	0.376934	0.191667
>sp|Q3U0V1|FUBP2_MOUSE Far upstream element-binding protein 2 OS=Mus musculus GN=Khsrp PE=1 SV=2	4	5739000	3537000	3398800	2938200	5372100	3341200	7.07931e+06	5.0433e+06	6.09488e+06	3.71875e+06	5372100	4.94495e+06	6.0725e+06	4.6786e+06	1.29793	0.152006	0.376212	0.818139
>sp|Q62351|TFR1_MOUSE Transferrin receptor protein 1 OS=Mus musculus GN=Tfrc PE=1 SV=1	11	13248000	13403000	18293000	15913000	15350000	11586000	1.6342e+07	1.91109e+07	3.28038e+07	2.01404e+07	15350000	1.71472e+07	2.27522e+07	1.75459e+07	1.29673	0.412948	0.374878	0.384105
>sp|Q8BY89|CTL2_MOUSE Choline transporter-like protein 2 OS=Mus musculus GN=Slc44a2 PE=1 SV=2	4	1550900	1970100	1628500	955270	2439900	1520100	1.9131e+06	2.80911e+06	2.9203e+06	1.20904e+06	2439900	2.24974e+06	2.5475e+06	1.96623e+06	1.29563	0.343048	0.373654	0.464645
>sp|Q64378|FKBP5_MOUSE Peptidyl-prolyl cis-trans isomerase FKBP5 OS=Mus musculus GN=Fkbp5 PE=1 SV=1	6	16056000	14158000	11094000	8132500	16637000	13044000	1.98058e+07	2.01875e+07	1.98942e+07	1.0293e+07	16637000	1.9305e+07	1.99625e+07	1.54117e+07	1.29529	0.262892	0.37327	0.580223
>sp|Q8K1R7|NEK9_MOUSE Serine/threonine-protein kinase Nek9 OS=Mus musculus GN=Nek9 PE=1 SV=2	13	30042000	21984000	14243000	17741000	20741000	19827000	3.70581e+07	3.13463e+07	2.55412e+07	2.2454e+07	20741000	2.93438e+07	3.13152e+07	2.41796e+07	1.29511	0.160804	0.373072	0.793703
>sp|O35129|PHB2_MOUSE Prohibitin-2 OS=Mus musculus GN=Phb2 PE=1 SV=1	2	964950	913340	2492400	1563800	1816400	1068800	1.19031e+06	1.3023e+06	4.46948e+06	1.97923e+06	1816400	1.58182e+06	2.3207e+06	1.79248e+06	1.29468	0.892265	0.372599	0.0495062
>sp|Q3UU41|SCIMP_MOUSE SLP adapter and CSK-interacting membrane protein OS=Mus musculus GN=Scimp PE=1 SV=1	2	6636600	10209000	7693600	3971400	9818300	9072400	8.18653e+06	1.45567e+07	1.37965e+07	5.02643e+06	9818300	1.34271e+07	1.21799e+07	9.42394e+06	1.29244	0.435503	0.370102	0.361009
>sp|Q80VQ0|AL3B1_MOUSE Aldehyde dehydrogenase family 3 member B1 OS=Mus musculus GN=Aldh3b1 PE=2 SV=1	3	3251500	3752600	3710400	1410300	5948900	3162800	4.01087e+06	5.35072e+06	6.65365e+06	1.78496e+06	5948900	4.68092e+06	5.33841e+06	4.13826e+06	1.29001	0.44834	0.367387	0.348392
>sp|P04441|HG2A_MOUSE H-2 class II histocompatibility antigen gamma chain OS=Mus musculus GN=Cd74 PE=1 SV=3	4	14924000	8085600	16205000	12119000	17094000	8996800	1.84094e+07	1.1529e+07	2.90595e+07	1.53385e+07	17094000	1.33152e+07	1.9666e+07	1.52492e+07	1.28964	0.555532	0.366965	0.255291
>sp|P06537|GCR_MOUSE Glucocorticoid receptor OS=Mus musculus GN=Nr3c1 PE=1 SV=1	3	3303400	1688100	1397000	1924100	2116500	1640700	4.07489e+06	2.40701e+06	2.50516e+06	2.43525e+06	2116500	2.42822e+06	2.99569e+06	2.32666e+06	1.28755	0.313995	0.364628	0.503077
>sp|Q63850|NUP62_MOUSE Nuclear pore glycoprotein p62 OS=Mus musculus GN=Nup62 PE=1 SV=2	3	6934400	6189100	5312800	4074700	8418100	4947700	8.55388e+06	8.82485e+06	9.52714e+06	5.15717e+06	8418100	7.32256e+06	8.96863e+06	6.96594e+06	1.2875	0.19858	0.364568	0.702064
>sp|Q5SSW2|PSME4_MOUSE Proteasome activator complex subunit 4 OS=Mus musculus GN=Psme4 PE=1 SV=1	8	7516100	6406400	4195500	6306900	4835800	4993000	9.27144e+06	9.1347e+06	7.52355e+06	7.98237e+06	4835800	7.3896e+06	8.64323e+06	6.73592e+06	1.28315	0.221653	0.359694	0.654326
>sp|P09581|CSF1R_MOUSE Macrophage colony-stimulating factor 1 receptor OS=Mus musculus GN=Csf1r PE=1 SV=3	2	3992800	2294100	4117900	2406100	5826400	2210500	4.92529e+06	3.27109e+06	7.3844e+06	3.0453e+06	5826400	3.27152e+06	5.19359e+06	4.04774e+06	1.28308	0.486906	0.359616	0.312555
>sp|O88843|CRADD_MOUSE Death domain-containing protein CRADD OS=Mus musculus GN=Cradd PE=1 SV=2	3	4414100	3881300	3780500	3082600	5462800	3029900	5.44498e+06	5.53423e+06	6.77936e+06	3.90151e+06	5462800	4.48423e+06	5.91952e+06	4.61618e+06	1.28234	0.110229	0.358781	0.957706
>sp|P33610|PRI2_MOUSE DNA primase large subunit OS=Mus musculus GN=Prim2 PE=1 SV=1	2	570420	1147600	1119800	924420	1248300	659050	703638	1.63633e+06	2.00807e+06	1.17e+06	1248300	975389	1.44935e+06	1.13123e+06	1.28121	0.668368	0.357512	0.174984
>sp|P01899|HA11_MOUSE H-2 class I histocompatibility antigen, D-B alpha chain OS=Mus musculus GN=H2-D1 PE=1 SV=2;>sp|P01897|HA1L_MOUSE H-2 class I histocompatibility antigen, L-D alpha chain OS=Mus musculus GN=H2-L PE=1 SV=2	4	10972000	16798000	15743000	10768000	22249000	10426000	1.35344e+07	2.39518e+07	2.8231e+07	1.36286e+07	22249000	1.54304e+07	2.19057e+07	1.71027e+07	1.28084	0.456074	0.357088	0.340965
>sp|Q62419|SH3G1_MOUSE Endophilin-A2 OS=Mus musculus GN=Sh3gl1 PE=1 SV=1	8	25502000	22568000	17466000	19268000	27893000	14856000	3.14578e+07	3.2179e+07	3.13208e+07	2.43867e+07	27893000	2.19868e+07	3.16526e+07	2.47555e+07	1.27861	0.0659694	0.354574	1.18066
>sp|Q99LN9|DOHH_MOUSE Deoxyhypusine hydroxylase OS=Mus musculus GN=Dohh PE=2 SV=2	3	5101100	3979000	3052400	1175500	6203600	4027100	6.29243e+06	5.67354e+06	5.4737e+06	1.48778e+06	6203600	5.96008e+06	5.81322e+06	4.55049e+06	1.27749	0.463283	0.353317	0.334154
>sp|P05555|ITAM_MOUSE Integrin alpha-M OS=Mus musculus GN=Itgam PE=1 SV=2	29	428200000	524740000	468180000	368510000	667510000	353390000	5.28203e+08	7.48211e+08	8.39561e+08	4.66407e+08	667510000	5.23014e+08	7.05325e+08	5.52311e+08	1.27704	0.251114	0.352809	0.60013
>sp|Q9EQ61|PESC_MOUSE Pescadillo homolog OS=Mus musculus GN=Pes1 PE=1 SV=1	3	1597200	3792800	1701900	1195300	2348100	2915200	1.97022e+06	5.40804e+06	3.05192e+06	1.51284e+06	2348100	4.31447e+06	3.47673e+06	2.72514e+06	1.2758	0.584106	0.3514	0.233508
>sp|P50295|ARY2_MOUSE Arylamine N-acetyltransferase 2 OS=Mus musculus GN=Nat2 PE=1 SV=1	3	4130800	3570100	2105600	3317700	2313000	3001000	5.09552e+06	5.0905e+06	3.77585e+06	4.19907e+06	2313000	4.44146e+06	4.65396e+06	3.65118e+06	1.27465	0.326087	0.350097	0.486666
>sp|Q61599|GDIR2_MOUSE Rho GDP-dissociation inhibitor 2 OS=Mus musculus GN=Arhgdib PE=1 SV=3	7	425420000	534370000	384610000	307890000	472260000	466580000	5.24774e+08	7.61942e+08	6.89699e+08	3.89683e+08	472260000	6.90535e+08	6.58805e+08	5.17493e+08	1.27307	0.279208	0.348314	0.554072
>sp|P49312|ROA1_MOUSE Heterogeneous nuclear ribonucleoprotein A1 OS=Mus musculus GN=Hnrnpa1 PE=1 SV=2	5	7480100	4456800	11149000	8122800	3209000	9772800	9.22703e+06	6.35482e+06	1.99929e+07	1.02807e+07	3209000	1.44637e+07	1.18582e+07	9.31778e+06	1.27265	0.627487	0.347831	0.202395
>sp|Q80Y81|RNZ2_MOUSE Zinc phosphodiesterase ELAC protein 2 OS=Mus musculus GN=Elac2 PE=1 SV=1	5	26993000	50672000	8308500	29971000	26900000	20215000	3.3297e+07	7.22517e+07	1.48992e+07	3.7933e+07	26900000	2.9918e+07	4.01493e+07	3.15837e+07	1.2712	0.918399	0.346195	0.0369684
>sp|Q9QXH4|ITAX_MOUSE Integrin alpha-X OS=Mus musculus GN=Itgax PE=2 SV=1	34	109640000	137190000	120390000	94299000	165220000	98489000	1.35246e+08	1.95615e+08	2.15889e+08	1.1935e+08	165220000	1.45763e+08	1.8225e+08	1.43444e+08	1.27053	0.261343	0.345426	0.58279
>sp|Q8C2K1|DEFI6_MOUSE Differentially expressed in FDCP 6 OS=Mus musculus GN=Def6 PE=1 SV=1	3	3074400	3952600	2505000	2444100	3862400	2714300	3.79241e+06	5.6359e+06	4.49207e+06	3.09339e+06	3862400	4.01714e+06	4.64013e+06	3.65765e+06	1.26861	0.183484	0.343249	0.736403
>sp|P99029|PRDX5_MOUSE Peroxiredoxin-5, mitochondrial OS=Mus musculus GN=Prdx5 PE=1 SV=2	8	565580000	629390000	263490000	435820000	608950000	317140000	6.97668e+08	8.97429e+08	4.72502e+08	5.51599e+08	608950000	4.69365e+08	6.89199e+08	5.43304e+08	1.26853	0.383396	0.34316	0.416353
>sp|Q8C878|UBA3_MOUSE NEDD8-activating enzyme E1 catalytic subunit OS=Mus musculus GN=Uba3 PE=1 SV=2	6	18537000	11498000	9659900	11789000	14492000	10270000	2.28662e+07	1.63947e+07	1.73226e+07	1.49208e+07	14492000	1.51995e+07	1.88611e+07	1.48708e+07	1.26833	0.156028	0.342936	0.806796
>sp|Q91YH5|ATLA3_MOUSE Atlastin-3 OS=Mus musculus GN=Atl3 PE=2 SV=1;>sp|Q8BH66|ATLA1_MOUSE Atlastin-1 OS=Mus musculus GN=Atl1 PE=1 SV=1	2	199020	110240	527910	450070	150970	232070	245500	157188	946671	569634	150970	343462	449786	354689	1.26812	0.920683	0.342686	0.0358897
>sp|P97449|AMPN_MOUSE Aminopeptidase N OS=Mus musculus GN=Anpep PE=1 SV=4	31	457420000	594790000	470780000	378330000	810430000	334000000	5.64247e+08	8.48093e+08	8.44223e+08	4.78836e+08	810430000	4.94317e+08	7.52188e+08	5.94528e+08	1.26519	0.320239	0.339349	0.494526
>sp|Q69ZN7|MYOF_MOUSE Myoferlin OS=Mus musculus GN=Myof PE=1 SV=2	10	14230000	11176000	10422000	12527000	9441900	10783000	1.75533e+07	1.59355e+07	1.86892e+07	1.58549e+07	9441900	1.59588e+07	1.73927e+07	1.37518e+07	1.26475	0.269164	0.338855	0.569983
>sp|Q8BGU5|CCNY_MOUSE Cyclin-Y OS=Mus musculus GN=Ccny PE=1 SV=1	2	1511800	1798000	1709200	1293100	2388500	1284800	1.86487e+06	2.56372e+06	3.06501e+06	1.63662e+06	2388500	1.90149e+06	2.49787e+06	1.97554e+06	1.2644	0.286755	0.33845	0.542488
>sp|Q8K330|SSH3_MOUSE Protein phosphatase Slingshot homolog 3 OS=Mus musculus GN=Ssh3 PE=1 SV=1	4	2471000	6214600	999650	1944600	4140100	2862100	3.04809e+06	8.86121e+06	1.79262e+06	2.4612e+06	4140100	4.23589e+06	4.56731e+06	3.61239e+06	1.26434	0.944766	0.338388	0.0246756
>sp|Q60648|SAP3_MOUSE Ganglioside GM2 activator OS=Mus musculus GN=Gm2a PE=1 SV=2	4	17907000	8538000	12443000	11349000	21298000	6144600	2.20891e+07	1.21741e+07	2.23133e+07	1.43639e+07	21298000	9.09396e+06	1.88588e+07	1.49186e+07	1.26411	0.466199	0.338124	0.331429
>sp|Q924Z6|XPO6_MOUSE Exportin-6 OS=Mus musculus GN=Xpo6 PE=2 SV=2	4	797440	1814800	2004000	2107300	805860	1491700	983677	2.58767e+06	3.59366e+06	2.66712e+06	805860	2.2077e+06	2.38834e+06	1.89356e+06	1.26129	0.705001	0.334903	0.15181
>sp|P31996|CD68_MOUSE Macrosialin OS=Mus musculus GN=Cd68 PE=2 SV=1	2	9495500	6271600	10013000	8594400	12666000	4793200	1.17131e+07	8.94249e+06	1.79557e+07	1.08776e+07	12666000	7.0939e+06	1.28704e+07	1.02125e+07	1.26027	0.460732	0.333728	0.336552
>sp|Q80TA9|EPG5_MOUSE Ectopic P granules protein 5 homolog OS=Mus musculus GN=Epg5 PE=2 SV=2	2	1640400	1592300	1633300	1746300	1717700	1219100	2.0235e+06	2.27041e+06	2.9289e+06	2.21022e+06	1717700	1.80426e+06	2.40761e+06	1.91073e+06	1.26005	0.17566	0.33348	0.755328
>sp|B2RRE7|OTUD4_MOUSE OTU domain-containing protein 4 OS=Mus musculus GN=Otud4 PE=1 SV=1	2	1284900	1057700	772540	796280	980550	1061100	1.58498e+06	1.50814e+06	1.38535e+06	1.00782e+06	980550	1.57042e+06	1.49283e+06	1.18626e+06	1.25843	0.235623	0.331622	0.627782
>sp|P47968|RPIA_MOUSE Ribose-5-phosphate isomerase OS=Mus musculus GN=Rpia PE=2 SV=2	8	22488000	24704000	11069000	18445000	22922000	13218000	2.77399e+07	3.52247e+07	1.98494e+07	2.3345e+07	22922000	1.95625e+07	2.76047e+07	2.19432e+07	1.25801	0.342875	0.331139	0.464864
>sp|P15379|CD44_MOUSE CD44 antigen OS=Mus musculus GN=Cd44 PE=1 SV=3	6	70301000	93197000	55748000	55514000	114360000	46914000	8.67193e+07	1.32887e+08	9.99697e+07	7.02617e+07	114360000	6.94324e+07	1.06525e+08	8.46847e+07	1.25791	0.311567	0.331023	0.506449
>sp|Q6PGB6|NAA50_MOUSE N-alpha-acetyltransferase 50 OS=Mus musculus GN=Naa50 PE=1 SV=1	5	15732000	18211000	13470000	12974000	20487000	12441000	1.94061e+07	2.59665e+07	2.4155e+07	1.64206e+07	20487000	1.84126e+07	2.31759e+07	1.84401e+07	1.25682	0.112762	0.329779	0.947836
>sp|Q9CR56|KBRS2_MOUSE NF-kappa-B inhibitor-interacting Ras-like protein 2 OS=Mus musculus GN=Nkiras2 PE=2 SV=1	2	679960	572120	1230100	904780	970870	647450	838760	815769	2.20587e+06	1.14514e+06	970870	958221	1.2868e+06	1.02474e+06	1.25573	0.758208	0.328523	0.120212
>sp|P08103|HCK_MOUSE Tyrosine-protein kinase HCK OS=Mus musculus GN=Hck PE=1 SV=4	10	19022000	15939000	15431000	13361000	21787000	13624000	2.34645e+07	2.27269e+07	2.76715e+07	1.69104e+07	21787000	2.01634e+07	2.4621e+07	1.96203e+07	1.25487	0.0797397	0.327542	1.09833
>sp|Q6P5E4|UGGG1_MOUSE UDP-glucose:glycoprotein glucosyltransferase 1 OS=Mus musculus GN=Uggt1 PE=1 SV=4	5	7761000	4254400	7298600	1396000	11472000	6532900	9.57353e+06	6.06622e+06	1.30882e+07	1.76686e+06	11472000	9.66864e+06	9.57597e+06	7.63583e+06	1.25408	0.537761	0.326634	0.269411
>sp|Q99LG2|TNPO2_MOUSE Transportin-2 OS=Mus musculus GN=Tnpo2 PE=2 SV=1	3	3679400	4057600	2576700	3039500	4308600	2545800	4.5387e+06	5.78561e+06	4.62065e+06	3.84696e+06	4308600	3.76776e+06	4.98165e+06	3.97444e+06	1.25342	0.0861566	0.325872	1.06471
>sp|Q6QI06|RICTR_MOUSE Rapamycin-insensitive companion of mTOR OS=Mus musculus GN=Rictor PE=1 SV=2	2	2294600	1488400	1505600	1739900	2196900	1153900	2.83049e+06	2.12227e+06	2.69991e+06	2.20212e+06	2196900	1.70776e+06	2.55089e+06	2.03559e+06	1.25314	0.141161	0.32555	0.850285
>sp|P19157|GSTP1_MOUSE Glutathione S-transferase P 1 OS=Mus musculus GN=Gstp1 PE=1 SV=2;>sp|P46425|GSTP2_MOUSE Glutathione S-transferase P 2 OS=Mus musculus GN=Gstp2 PE=2 SV=2	7	41479000	68790000	25990000	27310000	59212000	42340000	5.11661e+07	9.80856e+07	4.66064e+07	3.45651e+07	59212000	6.26629e+07	6.52861e+07	5.21467e+07	1.25197	0.543864	0.3242	0.26451
>sp|Q3UHQ6|DOP2_MOUSE Protein dopey-2 OS=Mus musculus GN=Dopey2 PE=2 SV=3	4	2781500	2268400	1205300	1412600	2882400	1612700	3.4311e+06	3.23444e+06	2.1614e+06	1.78787e+06	2882400	2.38678e+06	2.94231e+06	2.35235e+06	1.2508	0.330108	0.322848	0.481345
>sp|Q8R105|VP37C_MOUSE Vacuolar protein sorting-associated protein 37C OS=Mus musculus GN=Vps37c PE=2 SV=1	4	4356200	7209000	1250500	2914700	7283600	2257300	5.37356e+06	1.02791e+07	2.24245e+06	3.68901e+06	7283600	3.34079e+06	5.96504e+06	4.77113e+06	1.25024	0.844673	0.3222	0.0733116
>sp|Q8K4Z3|NNRE_MOUSE NAD(P)H-hydrate epimerase OS=Mus musculus GN=Apoa1bp PE=1 SV=1	3	14609000	12969000	9015300	9830300	14540000	10243000	1.80208e+07	1.84921e+07	1.61666e+07	1.24418e+07	14540000	1.51596e+07	1.75599e+07	1.40471e+07	1.25007	0.0431608	0.322007	1.36491
>sp|Q9WTL7|LYPA2_MOUSE Acyl-protein thioesterase 2 OS=Mus musculus GN=Lypla2 PE=1 SV=1	8	80146000	73600000	39926000	47241000	102780000	39037000	9.88636e+07	1.04944e+08	7.1597e+07	5.97909e+07	102780000	5.77745e+07	9.18016e+07	7.34485e+07	1.24988	0.338415	0.321787	0.47055
>sp|Q3UH60|DIP2B_MOUSE Disco-interacting protein 2 homolog B OS=Mus musculus GN=Dip2b PE=1 SV=1	18	43144000	34540000	23283000	29326000	41948000	24639000	5.322e+07	4.92496e+07	4.17521e+07	3.71167e+07	41948000	3.64655e+07	4.80739e+07	3.85101e+07	1.24835	0.0721529	0.320018	1.14175
>sp|P70452|STX4_MOUSE Syntaxin-4 OS=Mus musculus GN=Stx4 PE=1 SV=1	3	4439900	4643700	4483400	3531600	6431800	3542700	5.47681e+06	6.62131e+06	8.03983e+06	4.46979e+06	6431800	5.24317e+06	6.71265e+06	5.38159e+06	1.24734	0.223894	0.318851	0.649957
>sp|P98078|DAB2_MOUSE Disabled homolog 2 OS=Mus musculus GN=Dab2 PE=1 SV=2	15	113670000	101200000	40936000	80700000	85011000	67587000	1.40217e+08	1.44298e+08	7.34082e+07	1.02139e+08	85011000	1.00028e+08	1.19308e+08	9.57259e+07	1.24635	0.506446	0.317706	0.295466
>sp|Q60960|IMA1_MOUSE Importin subunit alpha-1 OS=Mus musculus GN=Kpna1 PE=1 SV=2	3	3718300	3101000	2910600	2974700	4279200	2283200	4.58668e+06	4.42162e+06	5.21941e+06	3.76495e+06	4279200	3.37912e+06	4.74257e+06	3.80776e+06	1.2455	0.0644212	0.316729	1.19097
>sp|Q61656|DDX5_MOUSE Probable ATP-dependent RNA helicase DDX5 OS=Mus musculus GN=Ddx5 PE=1 SV=2	11	44434000	15684000	22384000	33178000	30445000	14752000	5.48113e+07	2.23634e+07	4.014e+07	4.1992e+07	30445000	2.18328e+07	3.91049e+07	3.14233e+07	1.24446	0.59358	0.315515	0.226521
>sp|Q00993|UFO_MOUSE Tyrosine-protein kinase receptor UFO OS=Mus musculus GN=Axl PE=1 SV=2	7	4498500	3465100	6618900	4682000	7180600	3287400	5.5491e+06	4.94078e+06	1.18693e+07	5.92581e+06	7180600	4.86533e+06	7.45306e+06	5.99058e+06	1.24413	0.650832	0.315138	0.186531
>sp|Q60992|VAV2_MOUSE Guanine nucleotide exchange factor VAV2 OS=Mus musculus GN=Vav2 PE=1 SV=1	4	2858400	2429200	2824900	2527800	4226800	1533000	3.52596e+06	3.46372e+06	5.06573e+06	3.19933e+06	4226800	2.26883e+06	4.01847e+06	3.23165e+06	1.24347	0.351864	0.314375	0.453625
>sp|Q9CZG3|COMD8_MOUSE COMM domain-containing protein 8 OS=Mus musculus GN=Commd8 PE=2 SV=1	4	6545600	6054900	4298100	3686200	9049600	4006700	8.07428e+06	8.6335e+06	7.70754e+06	4.66546e+06	9049600	5.92989e+06	8.13844e+06	6.54832e+06	1.24283	0.318408	0.313628	0.497016
>sp|Q8VIJ6|SFPQ_MOUSE Splicing factor, proline- and glutamine-rich OS=Mus musculus GN=Sfpq PE=1 SV=1	6	2681000	1534900	7232900	5656800	4049300	2470000	3.30713e+06	2.18857e+06	1.29704e+07	7.15957e+06	4049300	3.65558e+06	6.15535e+06	4.95482e+06	1.2423	0.949195	0.313009	0.0226444
>sp|P11438|LAMP1_MOUSE Lysosome-associated membrane glycoprotein 1 OS=Mus musculus GN=Lamp1 PE=1 SV=2	5	28969000	30914000	48157000	34663000	54550000	23894000	3.57345e+07	4.40794e+07	8.63572e+07	4.38715e+07	54550000	3.53629e+07	5.53904e+07	4.45948e+07	1.24208	0.629888	0.31276	0.200736
>sp|Q99KN2|CIAO1_MOUSE Probable cytosolic iron-sulfur protein assembly protein CIAO1 OS=Mus musculus GN=Ciao1 PE=2 SV=1	4	14813000	11855000	9087300	15509000	7127900	9939300	1.82725e+07	1.69037e+07	1.62957e+07	1.96291e+07	7127900	1.47101e+07	1.71573e+07	1.38224e+07	1.24127	0.42702	0.31182	0.369551
>sp|Q8K2T1|NMRL1_MOUSE NmrA-like family domain-containing protein 1 OS=Mus musculus GN=Nmral1 PE=1 SV=1	5	9847800	8840900	7770700	9446500	10569000	5843400	1.21477e+07	1.2606e+07	1.39348e+07	1.1956e+07	10569000	8.64819e+06	1.28961e+07	1.03911e+07	1.24108	0.127602	0.311595	0.894142
>sp|G3X9K3|BIG1_MOUSE Brefeldin A-inhibited guanine nucleotide-exchange protein 1 OS=Mus musculus GN=Arfgef1 PE=2 SV=1	7	3523200	4371700	2058500	2445100	4748900	2482000	4.34602e+06	6.23348e+06	3.69139e+06	3.09466e+06	4748900	3.67334e+06	4.75696e+06	3.83897e+06	1.23913	0.361738	0.309323	0.441605
>sp|Q8JZR0|ACSL5_MOUSE Long-chain-fatty-acid--CoA ligase 5 OS=Mus musculus GN=Acsl5 PE=2 SV=1;>sp|P41216|ACSL1_MOUSE Long-chain-fatty-acid--CoA ligase 1 OS=Mus musculus GN=Acsl1 PE=1 SV=2	2	8899600	707330	7605200	8086400	9370800	731240	1.0978e+07	1.00856e+06	1.3638e+07	1.02346e+07	9370800	1.08223e+06	8.54153e+06	6.89588e+06	1.23864	0.915997	0.308759	0.0381061
>sp|Q8BFY6|PEF1_MOUSE Peflin OS=Mus musculus GN=Pef1 PE=2 SV=1	4	23227000	20654000	10369000	12873000	22981000	15318000	2.86515e+07	2.94499e+07	1.85941e+07	1.62928e+07	22981000	2.26705e+07	2.55652e+07	2.06481e+07	1.23814	0.338376	0.308171	0.470601
>sp|Q9WU84|CCS_MOUSE Copper chaperone for superoxide dismutase OS=Mus musculus GN=Ccs PE=1 SV=1	2	2079500	2479300	3072500	2010700	4359900	1671100	2.56515e+06	3.53516e+06	5.50974e+06	2.54486e+06	4359900	2.47322e+06	3.87002e+06	3.12599e+06	1.23801	0.527738	0.308027	0.277582
>sp|Q80Z60|ECE2_MOUSE Endothelin-converting enzyme 2 OS=Mus musculus GN=Ece2 PE=2 SV=2	2	2128300	1288900	822520	1457900	1048400	1286000	2.62535e+06	1.8378e+06	1.47498e+06	1.8452e+06	1048400	1.90327e+06	1.97938e+06	1.59896e+06	1.23792	0.440933	0.307916	0.355627
>sp|Q9JI90|RNF14_MOUSE E3 ubiquitin-protein ligase RNF14 OS=Mus musculus GN=Rnf14 PE=2 SV=2	2	455800	763170	493670	412570	775010	508440	562249	1.08818e+06	885270	522172	775010	752487	845234	683223	1.23713	0.462871	0.306993	0.33454
>sp|Q9Z0E0|NCDN_MOUSE Neurochondrin OS=Mus musculus GN=Ncdn PE=1 SV=1	6	6264000	4281700	2611900	3674100	4485800	3950800	7.72692e+06	6.10515e+06	4.68377e+06	4.65015e+06	4485800	5.84715e+06	6.17195e+06	4.99437e+06	1.23578	0.315749	0.305423	0.500658
>sp|Q8C2K5|RASL3_MOUSE RAS protein activator like-3 OS=Mus musculus GN=Rasal3 PE=2 SV=1	3	2031700	2156500	2369800	2329000	2889800	1430800	2.50619e+06	3.07489e+06	4.24963e+06	2.94772e+06	2889800	2.11757e+06	3.2769e+06	2.6517e+06	1.23578	0.35509	0.305417	0.449662
>sp|O70469|DOK2_MOUSE Docking protein 2 OS=Mus musculus GN=Dok2 PE=1 SV=1	11	67646000	65383000	43268000	58611000	70943000	40965000	8.34443e+07	9.32277e+07	7.75901e+07	7.41814e+07	70943000	6.06279e+07	8.4754e+07	6.85841e+07	1.23577	0.0600761	0.305407	1.2213
>sp|Q6DTY7|F264_MOUSE 6-phosphofructo-2-kinase/fructose-2,6-bisphosphatase 4 OS=Mus musculus GN=Pfkfb4 PE=2 SV=4	3	5289200	4479100	1934700	3654400	4722500	2643900	6.52446e+06	6.38662e+06	3.46939e+06	4.62522e+06	4722500	3.91295e+06	5.46015e+06	4.42022e+06	1.23527	0.490893	0.304823	0.309014
>sp|Q9D868|PPIH_MOUSE Peptidyl-prolyl cis-trans isomerase H OS=Mus musculus GN=Ppih PE=2 SV=1	2	8093900	5474000	5904900	5675400	7953900	5295700	9.98418e+06	7.80521e+06	1.05889e+07	7.18311e+06	7953900	7.8376e+06	9.45944e+06	7.6582e+06	1.2352	0.150752	0.304749	0.821737
>sp|P97797|SHPS1_MOUSE Tyrosine-protein phosphatase non-receptor type substrate 1 OS=Mus musculus GN=Sirpa PE=1 SV=1	4	23336000	28862000	16648000	17108000	36813000	15085000	2.8786e+07	4.11535e+07	2.98539e+07	2.16529e+07	36813000	2.23257e+07	3.32645e+07	2.69305e+07	1.2352	0.337812	0.30474	0.471325
>sp|Q7TMY7|IPO8_MOUSE Importin-8 OS=Mus musculus GN=Ipo8 PE=2 SV=3	5	3657600	4467800	3987900	2932700	5383100	3724900	4.51181e+06	6.3705e+06	7.15128e+06	3.71179e+06	5383100	5.51282e+06	6.0112e+06	4.86924e+06	1.23452	0.332279	0.303956	0.478498
>sp|P63001|RAC1_MOUSE Ras-related C3 botulinum toxin substrate 1 OS=Mus musculus GN=Rac1 PE=1 SV=1;>sp|P60764|RAC3_MOUSE Ras-related C3 botulinum toxin substrate 3 OS=Mus musculus GN=Rac3 PE=1 SV=1	6	100650000	211250000	140180000	126180000	165240000	151030000	1.24156e+08	3.01215e+08	2.51377e+08	1.59701e+08	165240000	2.23523e+08	2.25583e+08	1.82821e+08	1.2339	0.63517	0.303223	0.19711
>sp|Q6P9L6|KIF15_MOUSE Kinesin-like protein KIF15 OS=Mus musculus GN=Kif15 PE=1 SV=1	6	2907100	1696700	3467300	1783700	3177500	3023700	3.58603e+06	2.41927e+06	6.21771e+06	2.25755e+06	3177500	4.47505e+06	4.07434e+06	3.30337e+06	1.23339	0.637815	0.302629	0.195305
>sp|P15702|LEUK_MOUSE Leukosialin OS=Mus musculus GN=Spn PE=1 SV=1	3	2287300	3539200	3398600	2785200	4734800	2068900	2.82148e+06	5.04644e+06	6.09452e+06	3.52511e+06	4734800	3.06196e+06	4.65415e+06	3.77395e+06	1.23323	0.551289	0.30244	0.258621
>sp|Q99P91|GPNMB_MOUSE Transmembrane glycoprotein NMB OS=Mus musculus GN=Gpnmb PE=1 SV=2	4	72598000	50244000	93065000	73792000	98755000	50170000	8.95528e+07	7.16414e+07	1.66888e+08	9.33954e+07	98755000	7.42512e+07	1.09361e+08	8.88005e+07	1.23153	0.624216	0.300456	0.204665
>sp|Q61207|SAP_MOUSE Sulfated glycoprotein 1 OS=Mus musculus GN=Psap PE=1 SV=2	4	111670000	87127000	86275000	90414000	104960000	80390000	1.3775e+08	1.24232e+08	1.54712e+08	1.14433e+08	104960000	1.18977e+08	1.38898e+08	1.1279e+08	1.23147	0.0624691	0.300387	1.20433
>sp|P24063|ITAL_MOUSE Integrin alpha-L OS=Mus musculus GN=Itgal PE=1 SV=2	9	10996000	9889500	10100000	6680000	14063000	9936600	1.3564e+07	1.41011e+07	1.81118e+07	8.45459e+06	14063000	1.47061e+07	1.5259e+07	1.24079e+07	1.22978	0.336446	0.298401	0.473084
>sp|Q6PDQ2|CHD4_MOUSE Chromodomain-helicase-DNA-binding protein 4 OS=Mus musculus GN=Chd4 PE=1 SV=1	3	667450	221170	493300	763650	349570	223080	823329	315360	884607	966519	349570	330157	674432	548749	1.22904	0.643703	0.297527	0.191315
>sp|Q9CQ02|COMD4_MOUSE COMM domain-containing protein 4 OS=Mus musculus GN=Commd4 PE=2 SV=1	2	4858000	3063600	3699100	3685700	4593600	3088400	5.99255e+06	4.3683e+06	6.63339e+06	4.66483e+06	4593600	4.57081e+06	5.66475e+06	4.60975e+06	1.22886	0.268286	0.297324	0.571403
>sp|Q6ZQK5|ACAP2_MOUSE Arf-GAP with coiled-coil, ANK repeat and PH domain-containing protein 2 OS=Mus musculus GN=Acap2 PE=1 SV=2	11	35466000	20778000	11646000	28859000	20446000	13388000	4.37489e+07	2.96267e+07	2.08841e+07	3.65256e+07	20446000	1.98141e+07	3.14199e+07	2.55952e+07	1.22757	0.528395	0.295803	0.277041
>sp|P97821|CATC_MOUSE Dipeptidyl peptidase 1 OS=Mus musculus GN=Ctsc PE=2 SV=1	3	3749700	3967900	4556800	4256900	4905500	3209900	4.62542e+06	5.65771e+06	8.17145e+06	5.38778e+06	4905500	4.75063e+06	6.15153e+06	5.01463e+06	1.22671	0.399138	0.2948	0.398877
>sp|Q01405|SC23A_MOUSE Protein transport protein Sec23A OS=Mus musculus GN=Sec23a PE=1 SV=2	2	2376500	1616900	1371600	1457700	2261200	1466200	2.93152e+06	2.30549e+06	2.45961e+06	1.84495e+06	2261200	2.16996e+06	2.56554e+06	2.09204e+06	1.22634	0.101102	0.294353	0.995241
>sp|Q99K48|NONO_MOUSE Non-POU domain-containing octamer-binding protein OS=Mus musculus GN=Nono PE=1 SV=3	3	4062500	2760800	3994500	3729200	4699800	2513400	5.01127e+06	3.93654e+06	7.16311e+06	4.71989e+06	4699800	3.71981e+06	5.37031e+06	4.37983e+06	1.22614	0.421555	0.294129	0.375145
>sp|Q91YE6|IPO9_MOUSE Importin-9 OS=Mus musculus GN=Ipo9 PE=1 SV=3	18	71516000	58048000	45258000	54102000	77545000	40382000	8.82181e+07	8.27689e+07	8.11586e+07	6.84746e+07	77545000	5.97651e+07	8.40485e+07	6.85949e+07	1.22529	0.0973957	0.293122	1.01146
>sp|P14234|FGR_MOUSE Tyrosine-protein kinase Fgr OS=Mus musculus GN=Fgr PE=1 SV=2	12	18605000	25691000	24798000	17649000	35361000	18401000	2.29501e+07	3.6632e+07	4.44689e+07	2.23376e+07	35361000	2.72333e+07	3.46837e+07	2.83106e+07	1.22511	0.486135	0.292912	0.313243
>sp|P26231|CTNA1_MOUSE Catenin alpha-1 OS=Mus musculus GN=Ctnna1 PE=1 SV=1	16	40184000	35527000	29165000	15948000	48538000	37778000	4.95687e+07	5.06569e+07	5.22999e+07	2.01847e+07	48538000	5.59112e+07	5.08419e+07	4.15446e+07	1.22379	0.456999	0.291355	0.340085
>sp|Q9Z120|TRMB_MOUSE tRNA (guanine-N(7)-)-methyltransferase OS=Mus musculus GN=Mettl1 PE=2 SV=1	2	958120	888090	753540	1166500	373020	848630	1.18188e+06	1.2663e+06	1.35128e+06	1.47639e+06	373020	1.25597e+06	1.26649e+06	1.03512e+06	1.22351	0.496995	0.291029	0.303648
>sp|P49443|PPM1A_MOUSE Protein phosphatase 1A OS=Mus musculus GN=Ppm1a PE=1 SV=1	6	25472000	20399000	12140000	18469000	19449000	16503000	3.14208e+07	2.90863e+07	2.177e+07	2.33754e+07	19449000	2.44243e+07	2.74257e+07	2.24162e+07	1.22347	0.22703	0.290984	0.643917
>sp|P18181|CD48_MOUSE CD48 antigen OS=Mus musculus GN=Cd48 PE=1 SV=1	6	32836000	31205000	31935000	23855000	46661000	26656000	4.05046e+07	4.44943e+07	5.72672e+07	3.01922e+07	46661000	3.94507e+07	4.7422e+07	3.8768e+07	1.22323	0.278315	0.290693	0.555463
>sp|P62880|GBB2_MOUSE Guanine nucleotide-binding protein G(I)/G(S)/G(T) subunit beta-2 OS=Mus musculus GN=Gnb2 PE=1 SV=3	10	34889000	47679000	44848000	29475000	61491000	39006000	4.30371e+07	6.79841e+07	8.04234e+07	3.73052e+07	61491000	5.77286e+07	6.38149e+07	5.21749e+07	1.22309	0.477551	0.290535	0.32098
>sp|Q9D1G1|RAB1B_MOUSE Ras-related protein Rab-1B OS=Mus musculus GN=Rab1b PE=1 SV=1	6	42747000	28711000	41912000	29104000	53228000	32432000	5.27303e+07	4.09382e+07	7.51584e+07	3.68357e+07	53228000	4.79991e+07	5.62756e+07	4.60209e+07	1.22283	0.439917	0.29022	0.356629
>sp|P12265|BGLR_MOUSE Beta-glucuronidase OS=Mus musculus GN=Gusb PE=2 SV=2	10	26125000	18209000	31009000	27400000	33330000	16956000	3.22263e+07	2.59637e+07	5.56067e+07	3.4679e+07	33330000	2.50948e+07	3.79322e+07	3.10346e+07	1.22226	0.574444	0.289547	0.240753
>sp|Q8BM85|TBCK_MOUSE TBC domain-containing protein kinase-like protein OS=Mus musculus GN=Tbck PE=2 SV=1	3	2118300	1605500	1333100	2146900	1450600	1219600	2.61302e+06	2.28923e+06	2.39057e+06	2.71724e+06	1450600	1.805e+06	2.43094e+06	1.99095e+06	1.221	0.332562	0.288061	0.478127
>sp|Q9Z1B5|MD2L1_MOUSE Mitotic spindle assembly checkpoint protein MAD2A OS=Mus musculus GN=Mad2l1 PE=2 SV=2	6	19023000	10730000	14074000	13542000	18345000	11444000	2.34657e+07	1.52996e+07	2.52381e+07	1.71395e+07	18345000	1.6937e+07	2.13345e+07	1.74739e+07	1.22094	0.374143	0.287988	0.426962
>sp|Q9QUI0|RHOA_MOUSE Transforming protein RhoA OS=Mus musculus GN=Rhoa PE=1 SV=1	7	132810000	152030000	136470000	112610000	176010000	130840000	1.63827e+08	2.16775e+08	2.44724e+08	1.42526e+08	176010000	1.93642e+08	2.08442e+08	1.70726e+08	1.22092	0.268631	0.287964	0.570844
>sp|Q9D8Y7|TP8L2_MOUSE Tumor necrosis factor alpha-induced protein 8-like protein 2 OS=Mus musculus GN=Tnfaip8l2 PE=1 SV=1	4	73385000	53211000	45750000	37867000	73620000	55424000	9.05236e+07	7.5872e+07	8.20409e+07	4.79266e+07	73620000	8.20271e+07	8.28122e+07	6.78579e+07	1.22038	0.307325	0.287326	0.512402
>sp|P17225|PTBP1_MOUSE Polypyrimidine tract-binding protein 1 OS=Mus musculus GN=Ptbp1 PE=1 SV=2	11	50605000	32073000	40689000	41537000	52077000	29634000	6.24235e+07	4.57319e+07	7.29653e+07	5.25716e+07	52077000	4.38581e+07	6.03736e+07	4.95022e+07	1.21961	0.314996	0.286423	0.501694
>sp|P61021|RAB5B_MOUSE Ras-related protein Rab-5B OS=Mus musculus GN=Rab5b PE=1 SV=1	4	14121000	13701000	12855000	13130000	14308000	12362000	1.74189e+07	1.95359e+07	2.30521e+07	1.66181e+07	14308000	1.82957e+07	2.00023e+07	1.64072e+07	1.21911	0.144955	0.285832	0.838766
>sp|P62874|GBB1_MOUSE Guanine nucleotide-binding protein G(I)/G(S)/G(T) subunit beta-1 OS=Mus musculus GN=Gnb1 PE=1 SV=3	3	12108000	15864000	11994000	10633000	19130000	10720000	1.49357e+07	2.262e+07	2.15082e+07	1.34577e+07	19130000	1.58655e+07	1.9688e+07	1.61511e+07	1.21899	0.314365	0.285684	0.502566
>sp|P62320|SMD3_MOUSE Small nuclear ribonucleoprotein Sm D3 OS=Mus musculus GN=Snrpd3 PE=1 SV=1	3	13245000	7986900	9193000	10023000	12337000	7599700	1.63383e+07	1.13883e+07	1.64853e+07	1.26857e+07	12337000	1.12475e+07	1.47373e+07	1.20901e+07	1.21896	0.264627	0.285649	0.577366
>sp|Q99PL5|RRBP1_MOUSE Ribosome-binding protein 1 OS=Mus musculus GN=Rrbp1 PE=2 SV=2	9	11335000	5134000	8997300	11313000	11150000	3546300	1.39822e+07	7.32042e+06	1.61343e+07	1.43184e+07	11150000	5.2485e+06	1.2479e+07	1.0239e+07	1.21878	0.592023	0.285433	0.227661
>sp|P53995|APC1_MOUSE Anaphase-promoting complex subunit 1 OS=Mus musculus GN=Anapc1 PE=1 SV=2	3	579370	927550	1177400	522040	1531700	819530	714678	1.32257e+06	2.11136e+06	660724	1531700	1.2129e+06	1.38287e+06	1.13511e+06	1.21827	0.708164	0.284837	0.149866
>sp|Q91YS8|KCC1A_MOUSE Calcium/calmodulin-dependent protein kinase type 1 OS=Mus musculus GN=Camk1 PE=1 SV=1	7	18602000	21915000	9503100	16818000	19258000	12136000	2.29464e+07	3.1248e+07	1.70414e+07	2.12858e+07	19258000	1.79612e+07	2.37452e+07	1.95017e+07	1.2176	0.439433	0.28404	0.357107
>sp|P58058|NADK_MOUSE NAD kinase OS=Mus musculus GN=Nadk PE=1 SV=2	4	8691700	5562400	4093400	5962000	6228600	5128700	1.07216e+07	7.93126e+06	7.34046e+06	7.54585e+06	6228600	7.59044e+06	8.66444e+06	7.12163e+06	1.21664	0.250155	0.282899	0.601791
>sp|Q8VHX6|FLNC_MOUSE Filamin-C OS=Mus musculus GN=Flnc PE=1 SV=3	14	10338000	11181000	9824800	7299500	15878000	8754900	1.27524e+07	1.59427e+07	1.76183e+07	9.23866e+06	15878000	1.29572e+07	1.54378e+07	1.26913e+07	1.21641	0.328855	0.282626	0.482996
>sp|Q9QZK7|DOK3_MOUSE Docking protein 3 OS=Mus musculus GN=Dok3 PE=1 SV=1	9	22187000	21645000	17142000	16297000	20715000	21508000	2.73686e+07	3.0863e+07	3.07398e+07	2.06264e+07	20715000	3.18317e+07	2.96571e+07	2.4391e+07	1.2159	0.269971	0.282028	0.568684
>sp|Q6ZQB6|VIP2_MOUSE Inositol hexakisphosphate and diphosphoinositol-pentakisphosphate kinase 2 OS=Mus musculus GN=Ppip5k2 PE=1 SV=3	3	1179200	998550	771880	966510	1425600	579340	1.45459e+06	1.4238e+06	1.38417e+06	1.22327e+06	1425600	857419	1.42086e+06	1.16876e+06	1.21569	0.285867	0.281777	0.543836
>sp|Q9ET01|PYGL_MOUSE Glycogen phosphorylase, liver form OS=Mus musculus GN=Pygl PE=1 SV=4	37	708960000	780980000	394540000	564050000	671440000	562310000	8.74533e+08	1.11358e+09	7.07506e+08	7.13894e+08	671440000	8.32214e+08	8.98539e+08	7.39183e+08	1.21558	0.302752	0.281649	0.518912
>sp|Q9D1D4|TMEDA_MOUSE Transmembrane emp24 domain-containing protein 10 OS=Mus musculus GN=Tmed10 PE=2 SV=1	2	2129100	2456200	3478300	3116100	3555900	1807100	2.62634e+06	3.50222e+06	6.23744e+06	3.94391e+06	3555900	2.67449e+06	4.122e+06	3.39144e+06	1.21541	0.64953	0.281448	0.1874
>sp|Q5SUA5|MYO1G_MOUSE Unconventional myosin-Ig OS=Mus musculus GN=Myo1g PE=2 SV=1	28	73941000	91147000	84986000	64867000	137170000	59536000	9.12094e+07	1.29964e+08	1.52401e+08	8.20994e+07	137170000	8.81128e+07	1.24525e+08	1.02461e+08	1.21534	0.41729	0.28136	0.379562
>sp|Q99JX3|GORS2_MOUSE Golgi reassembly-stacking protein 2 OS=Mus musculus GN=Gorasp2 PE=1 SV=3	4	3662700	3975600	3630300	2674100	5054600	3581500	4.5181e+06	5.66869e+06	6.51001e+06	3.38449e+06	5054600	5.30059e+06	5.5656e+06	4.5799e+06	1.21522	0.321667	0.281223	0.492594
>sp|O88738|BIRC6_MOUSE Baculoviral IAP repeat-containing protein 6 OS=Mus musculus GN=Birc6 PE=1 SV=2	5	25088000	18597000	4701200	20072000	20370000	5743100	3.09471e+07	2.65169e+07	8.4304e+06	2.54043e+07	20370000	8.49974e+06	2.19648e+07	1.80913e+07	1.21411	0.790121	0.279895	0.102306
>sp|Q9DB90|SMG9_MOUSE Protein SMG9 OS=Mus musculus GN=Smg9 PE=2 SV=1	2	1857300	1341000	2114100	1730900	2091000	1560200	2.29106e+06	1.91209e+06	3.7911e+06	2.19073e+06	2091000	2.30908e+06	2.66475e+06	2.19694e+06	1.21294	0.540185	0.278507	0.267457
>sp|Q9WTI7|MYO1C_MOUSE Unconventional myosin-Ic OS=Mus musculus GN=Myo1c PE=1 SV=2	23	59642000	53459000	52198000	49777000	79100000	39617000	7.3571e+07	7.62256e+07	9.36037e+07	6.30006e+07	79100000	5.86329e+07	8.11334e+07	6.69112e+07	1.21255	0.173876	0.27805	0.75976
>sp|Q8VD04|GRAP1_MOUSE GRIP1-associated protein 1 OS=Mus musculus GN=Gripap1 PE=1 SV=1	9	10855000	10374000	6799900	12577000	7925200	6408700	1.33901e+07	1.4792e+07	1.21939e+07	1.59182e+07	7925200	9.48483e+06	1.34587e+07	1.11094e+07	1.21147	0.380178	0.276754	0.420013
>sp|Q8K1J6|TRNT1_MOUSE CCA tRNA nucleotidyltransferase 1, mitochondrial OS=Mus musculus GN=Trnt1 PE=2 SV=1	4	9556600	5480800	3454100	6022400	6929000	4600500	1.17885e+07	7.81491e+06	6.19404e+06	7.62229e+06	6929000	6.8087e+06	8.59914e+06	7.12e+06	1.20775	0.500883	0.272316	0.300264
>sp|P11835|ITB2_MOUSE Integrin beta-2 OS=Mus musculus GN=Itgb2 PE=1 SV=2	29	569220000	786780000	650330000	510800000	1042000000	532110000	7.02158e+08	1.12185e+09	1.1662e+09	6.46498e+08	1042000000	7.87519e+08	9.96735e+08	8.25339e+08	1.20767	0.441643	0.272223	0.354929
>sp|O70172|PI42A_MOUSE Phosphatidylinositol 5-phosphate 4-kinase type-2 alpha OS=Mus musculus GN=Pip4k2a PE=1 SV=1	11	37413000	29538000	34683000	33378000	40933000	28064000	4.61506e+07	4.21174e+07	6.21951e+07	4.22451e+07	40933000	4.15345e+07	5.01543e+07	4.15709e+07	1.20648	0.277884	0.270801	0.556137
>sp|Q9CQH7|BT3L4_MOUSE Transcription factor BTF3 homolog 4 OS=Mus musculus GN=Btf3l4 PE=2 SV=1	5	24345000	20949000	10806000	14313000	26852000	14021000	3.00306e+07	2.98706e+07	1.93778e+07	1.81153e+07	26852000	2.0751e+07	2.64263e+07	2.19061e+07	1.20634	0.3865	0.270642	0.412851
>sp|Q8R123|FAD1_MOUSE FAD synthase OS=Mus musculus GN=Flad1 PE=1 SV=1	6	3551500	4239300	4833300	4080000	4243800	4364100	4.38093e+06	6.04469e+06	8.66728e+06	5.16388e+06	4243800	6.45883e+06	6.3643e+06	5.28884e+06	1.20335	0.531807	0.267051	0.274246
>sp|Q8R3D1|TBC13_MOUSE TBC1 domain family member 13 OS=Mus musculus GN=Tbc1d13 PE=2 SV=1	2	11430000	8981400	6339900	9555100	10112000	6514900	1.40994e+07	1.28063e+07	1.1369e+07	1.20935e+07	10112000	9.642e+06	1.27582e+07	1.06158e+07	1.20181	0.11828	0.265212	0.92709
>sp|Q91Z53|GRHPR_MOUSE Glyoxylate reductase/hydroxypyruvate reductase OS=Mus musculus GN=Grhpr PE=1 SV=1	5	14957000	16930000	14546000	14276000	17837000	14386000	1.84501e+07	2.414e+07	2.60845e+07	1.80685e+07	17837000	2.12912e+07	2.28915e+07	1.90656e+07	1.20067	0.235485	0.263845	0.628037
>sp|Q7TNV0|DEK_MOUSE Protein DEK OS=Mus musculus GN=Dek PE=1 SV=1	3	824110	1068700	3080900	3807500	282390	1092700	1.01658e+06	1.52383e+06	5.5248e+06	4.81899e+06	282390	1.61719e+06	2.6884e+06	2.23952e+06	1.20044	0.669893	0.263558	0.173995
>sp|Q8BNV1|TRM2A_MOUSE tRNA (uracil-5-)-methyltransferase homolog A OS=Mus musculus GN=Trmt2a PE=2 SV=1	3	2003800	567270	1825800	1419400	1611700	1387500	2.47177e+06	808854	3.2741e+06	1.79647e+06	1611700	2.05349e+06	2.18491e+06	1.82055e+06	1.20013	0.947369	0.263196	0.0234808
>sp|P62748|HPCL1_MOUSE Hippocalcin-like protein 1 OS=Mus musculus GN=Hpcal1 PE=2 SV=2;>sp|P84075|HPCA_MOUSE Neuron-specific calcium-binding protein hippocalcin OS=Mus musculus GN=Hpca PE=1 SV=2	8	63346000	58783000	46958000	53003000	75389000	42447000	7.814e+07	8.38169e+07	8.42071e+07	6.70836e+07	75389000	6.28212e+07	8.20547e+07	6.84313e+07	1.19908	0.0570235	0.26193	1.24395
>sp|Q3UHJ0|AAK1_MOUSE AP2-associated protein kinase 1 OS=Mus musculus GN=Aak1 PE=1 SV=2	6	7199400	10135000	5534400	5788400	8771100	7868700	8.88077e+06	1.44512e+07	9.92453e+06	7.32613e+06	8771100	1.16456e+07	1.10855e+07	9.24761e+06	1.19874	0.425307	0.26152	0.371297
>sp|P28843|DPP4_MOUSE Dipeptidyl peptidase 4 OS=Mus musculus GN=Dpp4 PE=1 SV=3	9	7762500	4774300	11520000	6657800	16169000	4265600	9.57538e+06	6.80753e+06	2.06582e+07	8.42649e+06	16169000	6.31306e+06	1.2347e+07	1.03028e+07	1.19841	0.746354	0.26112	0.127055
>sp|Q62393|TPD52_MOUSE Tumor protein D52 OS=Mus musculus GN=Tpd52 PE=1 SV=2	4	62530000	57865000	17639000	36588000	61422000	35078000	7.71335e+07	8.2508e+07	3.1631e+07	4.63079e+07	61422000	5.19152e+07	6.37575e+07	5.3215e+07	1.19811	0.77387	0.260762	0.111332
>sp|Q9JJZ2|TBA8_MOUSE Tubulin alpha-8 chain OS=Mus musculus GN=Tuba8 PE=1 SV=1	3	13770000	11291000	9319400	10419000	14140000	9648900	1.69859e+07	1.60995e+07	1.6712e+07	1.31869e+07	14140000	1.42803e+07	1.65991e+07	1.38691e+07	1.19685	0.00630805	0.259236	2.2001
>sp|P57746|VATD_MOUSE V-type proton ATPase subunit D OS=Mus musculus GN=Atp6v1d PE=1 SV=1	6	47679000	33499000	20257000	32392000	35325000	29148000	5.88141e+07	4.77652e+07	3.63257e+07	4.09972e+07	35325000	4.31388e+07	4.7635e+07	3.98203e+07	1.19625	0.367775	0.258518	0.434418
>sp|O88587|COMT_MOUSE Catechol O-methyltransferase OS=Mus musculus GN=Comt PE=1 SV=2	9	81571000	73797000	52995000	64376000	94320000	51389000	1.00621e+08	1.05225e+08	9.50329e+07	8.14779e+07	94320000	7.60553e+07	1.00293e+08	8.39511e+07	1.19466	0.0863624	0.256601	1.06368
>sp|Q64310|SURF4_MOUSE Surfeit locus protein 4 OS=Mus musculus GN=Surf4 PE=2 SV=1	2	1858000	840630	2303300	1959200	2421000	999740	2.29192e+06	1.19863e+06	4.13038e+06	2.47968e+06	2421000	1.47961e+06	2.54031e+06	2.12676e+06	1.19445	0.850166	0.256347	0.0704964
>sp|P29391|FRIL1_MOUSE Ferritin light chain 1 OS=Mus musculus GN=Ftl1 PE=1 SV=2;>sp|P49945|FRIL2_MOUSE Ferritin light chain 2 OS=Mus musculus GN=Ftl2 PE=2 SV=2	8	69496000	72864000	52047000	54382000	80259000	59335000	8.57263e+07	1.03895e+08	9.33329e+07	6.8829e+07	80259000	8.78153e+07	9.4318e+07	7.89678e+07	1.19439	0.121742	0.256269	0.91456
>sp|P50431|GLYC_MOUSE Serine hydroxymethyltransferase, cytosolic OS=Mus musculus GN=Shmt1 PE=1 SV=3	5	6319600	7709000	3910100	4012400	8443500	5460900	7.7955e+06	1.0992e+07	7.01176e+06	5.07832e+06	8443500	8.08209e+06	8.59977e+06	7.2013e+06	1.1942	0.436865	0.256039	0.359653
>sp|Q6PDM2|SRSF1_MOUSE Serine/arginine-rich splicing factor 1 OS=Mus musculus GN=Srsf1 PE=1 SV=3	2	498930	345630	551610	638110	521960	288940	615452	492824	989171	807628	521960	427629	699149	585739	1.19362	0.575022	0.255341	0.240316
>sp|Q6P2B1|TNPO3_MOUSE Transportin-3 OS=Mus musculus GN=Tnpo3 PE=1 SV=1	17	31178000	28936000	21333000	23364000	34920000	23212000	3.84594e+07	4.1259e+07	3.82553e+07	2.95708e+07	34920000	3.43536e+07	3.93246e+07	3.29481e+07	1.19353	0.0592207	0.255234	1.22753
>sp|P31938|MP2K1_MOUSE Dual specificity mitogen-activated protein kinase kinase 1 OS=Mus musculus GN=Map2k1 PE=1 SV=2	5	69566000	63054000	42375000	54423000	66150000	51267000	8.58127e+07	8.99068e+07	7.59887e+07	6.88808e+07	66150000	7.58748e+07	8.39027e+07	7.03019e+07	1.19346	0.0550612	0.255155	1.25915
>sp|B1AVH7|TBD2A_MOUSE TBC1 domain family member 2A OS=Mus musculus GN=Tbc1d2 PE=2 SV=1	9	10166000	15334000	4027400	9421300	10333000	8556300	1.25402e+07	2.18643e+07	7.22211e+06	1.19241e+07	10333000	1.26633e+07	1.38755e+07	1.16401e+07	1.19204	0.828538	0.253436	0.0816876
>sp|P21279|GNAQ_MOUSE Guanine nucleotide-binding protein G(q) subunit alpha OS=Mus musculus GN=Gnaq PE=1 SV=4	6	8314700	11754000	12974000	9394000	17365000	8750100	1.02565e+07	1.67597e+07	2.32655e+07	1.18896e+07	17365000	1.29501e+07	1.67606e+07	1.40682e+07	1.19138	0.647771	0.252633	0.188579
>sp|Q9DCL9|PUR6_MOUSE Multifunctional protein ADE2 OS=Mus musculus GN=Paics PE=1 SV=4	13	106090000	113450000	95674000	104950000	135090000	82588000	1.30867e+08	1.61765e+08	1.71567e+08	1.32831e+08	135090000	1.2223e+08	1.54733e+08	1.3005e+08	1.18979	0.1674	0.250711	0.776245
>sp|Q9ES56|TPPC4_MOUSE Trafficking protein particle complex subunit 4 OS=Mus musculus GN=Trappc4 PE=1 SV=1	8	13802000	11161000	10584000	10270000	14050000	11232000	1.70254e+07	1.59141e+07	1.89797e+07	1.29983e+07	14050000	1.66233e+07	1.73064e+07	1.45572e+07	1.18886	0.127152	0.249574	0.895675
>sp|P54731|FAF1_MOUSE FAS-associated factor 1 OS=Mus musculus GN=Faf1 PE=1 SV=2	5	6807400	4954700	2823300	5518100	4837600	3682000	8.39722e+06	7.06476e+06	5.06286e+06	6.98402e+06	4837600	5.44933e+06	6.84162e+06	5.75698e+06	1.1884	0.429067	0.249024	0.367475
>sp|Q9R078|AAKB1_MOUSE 5-AMP-activated protein kinase subunit beta-1 OS=Mus musculus GN=Prkab1 PE=1 SV=2	2	14708000	11001000	7775800	10534000	13398000	9101500	1.8143e+07	1.5686e+07	1.39439e+07	1.33324e+07	13398000	1.34702e+07	1.59243e+07	1.34002e+07	1.18836	0.159673	0.248975	0.796769
>sp|P70362|UFD1_MOUSE Ubiquitin fusion degradation protein 1 homolog OS=Mus musculus GN=Ufd1l PE=1 SV=2	2	14709000	10333000	6872600	11206000	12199000	7891800	1.81442e+07	1.47335e+07	1.23242e+07	1.4183e+07	12199000	1.16798e+07	1.50673e+07	1.26873e+07	1.1876	0.286705	0.248043	0.542564
>sp|P54775|PRS6B_MOUSE 26S protease regulatory subunit 6B OS=Mus musculus GN=Psmc4 PE=1 SV=2	10	70735000	45515000	45279000	54695000	64586000	42416000	8.72547e+07	6.48985e+07	8.11963e+07	6.92251e+07	64586000	6.27754e+07	7.77832e+07	6.55288e+07	1.18701	0.199013	0.247328	0.701119
>sp|Q9WTX5|SKP1_MOUSE S-phase kinase-associated protein 1 OS=Mus musculus GN=Skp1 PE=1 SV=3	3	8571500	9721200	5978200	7708900	10751000	6161600	1.05733e+07	1.38612e+07	1.07204e+07	9.75682e+06	10751000	9.11912e+06	1.17183e+07	9.87565e+06	1.18658	0.194764	0.246814	0.710491
>sp|Q7TT37|ELP1_MOUSE Elongator complex protein 1 OS=Mus musculus GN=Ikbkap PE=2 SV=2	11	13564000	10863000	15041000	11613000	18225000	11479000	1.67318e+07	1.54892e+07	2.69722e+07	1.46981e+07	18225000	1.69888e+07	1.97311e+07	1.66373e+07	1.18595	0.504511	0.246047	0.297129
>sp|Q9D892|ITPA_MOUSE Inosine triphosphate pyrophosphatase OS=Mus musculus GN=Itpa PE=1 SV=2	3	14218000	15448000	8562500	10467000	17936000	10228000	1.75385e+07	2.20268e+07	1.53546e+07	1.32476e+07	17936000	1.51374e+07	1.83067e+07	1.54403e+07	1.18564	0.29266	0.245666	0.533636
>sp|Q01730|RSU1_MOUSE Ras suppressor protein 1 OS=Mus musculus GN=Rsu1 PE=2 SV=3	12	178830000	192490000	114820000	135470000	232750000	126550000	2.20595e+08	2.74466e+08	2.059e+08	1.71459e+08	232750000	1.87293e+08	2.33654e+08	1.97167e+08	1.18505	0.24597	0.244951	0.609118
>sp|Q8BFY9|TNPO1_MOUSE Transportin-1 OS=Mus musculus GN=Tnpo1 PE=1 SV=2	15	29197000	24635000	19826000	25026000	29214000	19723000	3.60158e+07	3.51263e+07	3.55528e+07	3.16743e+07	29214000	2.91899e+07	3.5565e+07	3.00261e+07	1.18447	0.0188802	0.244241	1.72399
>sp|Q920I9|WDR7_MOUSE WD repeat-containing protein 7 OS=Mus musculus GN=Wdr7 PE=1 SV=3	5	7564700	5749100	3113100	6502100	4417000	4650600	9.33139e+06	8.19747e+06	5.58255e+06	8.22943e+06	4417000	6.88285e+06	7.7038e+06	6.50976e+06	1.18342	0.501661	0.242966	0.29959
>sp|Q8BG05|ROA3_MOUSE Heterogeneous nuclear ribonucleoprotein A3 OS=Mus musculus GN=Hnrnpa3 PE=1 SV=1	6	19205000	12021000	23822000	26086000	17828000	13360000	2.36902e+07	1.71404e+07	4.27186e+07	3.30159e+07	17828000	1.97727e+07	2.78497e+07	2.35389e+07	1.18314	0.708119	0.242619	0.149894
>sp|P49718|MCM5_MOUSE DNA replication licensing factor MCM5 OS=Mus musculus GN=Mcm5 PE=2 SV=1	8	8633400	7537800	11997000	12668000	9307400	7384600	1.06497e+07	1.07479e+07	2.15135e+07	1.60333e+07	9307400	1.09292e+07	1.43037e+07	1.209e+07	1.18311	0.656118	0.24258	0.183018
>sp|Q99LG4|TTC5_MOUSE Tetratricopeptide repeat protein 5 OS=Mus musculus GN=Ttc5 PE=1 SV=2	2	1774500	1408600	1176900	1337300	1464300	1470100	2.18892e+06	2.00848e+06	2.11047e+06	1.69256e+06	1464300	2.17574e+06	2.10262e+06	1.77753e+06	1.18289	0.255615	0.242314	0.592414
>sp|Q91Z67|SRGP2_MOUSE SLIT-ROBO Rho GTPase-activating protein 2 OS=Mus musculus GN=Srgap2 PE=1 SV=2	7	7001600	9305200	9179700	9349600	11136000	6401700	8.63678e+06	1.3268e+07	1.64614e+07	1.18334e+07	11136000	9.47447e+06	1.27887e+07	1.08146e+07	1.18254	0.551781	0.241892	0.258233
>sp|P62204|CALM_MOUSE Calmodulin OS=Mus musculus GN=Calm1 PE=1 SV=2	4	65681000	89957000	36262000	44759000	77088000	66390000	8.10204e+07	1.28267e+08	6.50266e+07	5.66495e+07	77088000	9.82567e+07	9.1438e+07	7.73314e+07	1.18242	0.587298	0.241739	0.231142
>sp|Q6PGH2|HN1L_MOUSE Hematological and neurological expressed 1-like protein OS=Mus musculus GN=Hn1l PE=2 SV=1	4	12956000	9049600	4979500	8733800	13231000	5200600	1.59818e+07	1.29036e+07	8.92946e+06	1.1054e+07	13231000	7.69685e+06	1.26049e+07	1.06606e+07	1.18238	0.520328	0.241698	0.283723
>sp|Q99P31|HPBP1_MOUSE Hsp70-binding protein 1 OS=Mus musculus GN=Hspbp1 PE=2 SV=1	6	12158000	6740100	10942000	10245000	13883000	7134400	1.49974e+07	9.61051e+06	1.96217e+07	1.29667e+07	13883000	1.05589e+07	1.47432e+07	1.24695e+07	1.18234	0.601257	0.241646	0.22094
>sp|P62196|PRS8_MOUSE 26S protease regulatory subunit 8 OS=Mus musculus GN=Psmc5 PE=1 SV=1	16	101570000	92720000	81980000	104240000	106870000	69860000	1.25291e+08	1.32207e+08	1.4701e+08	1.31932e+08	106870000	1.03392e+08	1.34836e+08	1.14065e+08	1.1821	0.143371	0.241352	0.843539
>sp|Q9JLI6|SCLY_MOUSE Selenocysteine lyase OS=Mus musculus GN=Scly PE=1 SV=1	6	33613000	31626000	19885000	28617000	34951000	21805000	4.14631e+07	4.50946e+07	3.56586e+07	3.62193e+07	34951000	3.22712e+07	4.07388e+07	3.44805e+07	1.1815	0.125258	0.240621	0.902193
>sp|Q8R5C5|ACTY_MOUSE Beta-centractin OS=Mus musculus GN=Actr1b PE=1 SV=1	3	34337000	25026000	24450000	29741000	36597000	19580000	4.23562e+07	3.56838e+07	4.38448e+07	3.76419e+07	36597000	2.89783e+07	4.06283e+07	3.44057e+07	1.18086	0.186055	0.239836	0.73036
>sp|P46664|PURA2_MOUSE Adenylosuccinate synthetase isozyme 2 OS=Mus musculus GN=Adss PE=1 SV=2	8	29971000	15555000	15095000	16042000	25033000	18701000	3.69705e+07	2.21794e+07	2.7069e+07	2.03037e+07	25033000	2.76773e+07	2.87397e+07	2.4338e+07	1.18086	0.442001	0.239832	0.354577
>sp|Q9WUK2|IF4H_MOUSE Eukaryotic translation initiation factor 4H OS=Mus musculus GN=Eif4h PE=1 SV=3	4	57700000	54446000	41860000	36147000	70221000	49770000	7.11755e+07	7.76329e+07	7.50652e+07	4.57497e+07	70221000	7.36592e+07	7.46245e+07	6.321e+07	1.18058	0.341615	0.239498	0.466463
>sp|Q09014|NCF1_MOUSE Neutrophil cytosol factor 1 OS=Mus musculus GN=Ncf1 PE=1 SV=3	15	132600000	164730000	89578000	118650000	159950000	110560000	1.63568e+08	2.34884e+08	1.60635e+08	1.5017e+08	159950000	1.63628e+08	1.86362e+08	1.57916e+08	1.18013	0.347802	0.238952	0.458668
>sp|P63330|PP2AA_MOUSE Serine/threonine-protein phosphatase 2A catalytic subunit alpha isoform OS=Mus musculus GN=Ppp2ca PE=1 SV=1;>sp|P62715|PP2AB_MOUSE Serine/threonine-protein phosphatase 2A catalytic subunit beta isoform OS=Mus musculus GN=Ppp2cb PE=1	11	125030000	103320000	70599000	91453000	119910000	85984000	1.5423e+08	1.47321e+08	1.26601e+08	1.15748e+08	119910000	1.27256e+08	1.42717e+08	1.20971e+08	1.17976	0.0951967	0.238496	1.02138
>sp|Q8K2V6|IPO11_MOUSE Importin-11 OS=Mus musculus GN=Ipo11 PE=1 SV=1	8	14033000	13433000	11436000	11327000	15759000	12324000	1.73103e+07	1.91537e+07	2.05075e+07	1.43361e+07	15759000	1.82394e+07	1.89905e+07	1.61115e+07	1.17869	0.131076	0.237188	0.882477
>sp|Q3UFS0|ZY11B_MOUSE Protein zyg-11 homolog B OS=Mus musculus GN=Zyg11b PE=2 SV=2	3	3124800	1380900	1888200	784420	3047000	2553300	3.85458e+06	1.96898e+06	3.386e+06	992807	3047000	3.77886e+06	3.06985e+06	2.60622e+06	1.17789	0.601329	0.236209	0.220888
>sp|Q8K0Q5|RHG18_MOUSE Rho GTPase-activating protein 18 OS=Mus musculus GN=Arhgap18 PE=2 SV=1	13	45992000	26956000	40205000	41167000	54086000	24227000	5.67331e+07	3.84358e+07	7.20974e+07	5.21033e+07	54086000	3.58558e+07	5.57554e+07	4.73484e+07	1.17756	0.55248	0.235798	0.257684
>sp|Q9CYZ2|TPD54_MOUSE Tumor protein D54 OS=Mus musculus GN=Tpd52l2 PE=1 SV=1	6	37868000	37150000	17182000	23518000	48230000	22208000	4.67118e+07	5.29711e+07	3.08115e+07	2.97657e+07	48230000	3.28677e+07	4.34981e+07	3.69545e+07	1.17707	0.508204	0.235205	0.293962
>sp|P50516|VATA_MOUSE V-type proton ATPase catalytic subunit A OS=Mus musculus GN=Atp6v1a PE=1 SV=2	30	599930000	547450000	377880000	534030000	543160000	438320000	7.4004e+08	7.80593e+08	6.77631e+08	6.75899e+08	543160000	6.4871e+08	7.32754e+08	6.2259e+08	1.17695	0.11733	0.235048	0.930591
>sp|Q8CG72|ARHL2_MOUSE Poly(ADP-ribose) glycohydrolase ARH3 OS=Mus musculus GN=Adprhl2 PE=1 SV=1	4	12807000	8017900	4801000	8843000	9115200	6861600	1.5798e+07	1.14325e+07	8.60936e+06	1.11922e+07	9115200	1.01551e+07	1.19466e+07	1.01542e+07	1.17652	0.528227	0.234529	0.277179
>sp|Q99K70|RRAGC_MOUSE Ras-related GTP-binding protein C OS=Mus musculus GN=Rragc PE=2 SV=1;>sp|Q7TT45|RRAGD_MOUSE Ras-related GTP-binding protein D OS=Mus musculus GN=Rragd PE=2 SV=2	10	34555000	33878000	21121000	36781000	29310000	22759000	4.26251e+07	4.83056e+07	3.78751e+07	4.65521e+07	29310000	3.36831e+07	4.29353e+07	3.65151e+07	1.17582	0.335857	0.233671	0.473846
>sp|Q99JT9|MTND_MOUSE 1,2-dihydroxy-3-keto-5-methylthiopentene dioxygenase OS=Mus musculus GN=Adi1 PE=1 SV=1	6	15022000	20556000	10373000	12983000	18699000	14457000	1.85303e+07	2.93102e+07	1.86013e+07	1.6432e+07	18699000	2.13962e+07	2.21473e+07	1.88424e+07	1.17539	0.462999	0.233144	0.33442
>sp|P47857|K6PF_MOUSE 6-phosphofructokinase, muscle type OS=Mus musculus GN=Pfkm PE=1 SV=3	2	2410900	2611200	1083800	2780800	2180900	1116100	2.97395e+06	3.72323e+06	1.94352e+06	3.51954e+06	2180900	1.65182e+06	2.88023e+06	2.45075e+06	1.17524	0.578869	0.232961	0.23742
>sp|Q8VDK1|NIT1_MOUSE Nitrilase homolog 1 OS=Mus musculus GN=Nit1 PE=2 SV=2	5	15704000	16261000	9310000	13365000	16073000	11777000	1.93716e+07	2.31861e+07	1.66951e+07	1.69155e+07	16073000	1.74299e+07	1.97509e+07	1.68061e+07	1.17522	0.244881	0.232932	0.611045
>sp|Q8BVL3|SNX17_MOUSE Sorting nexin-17 OS=Mus musculus GN=Snx17 PE=1 SV=2	4	5890500	4764300	3702500	4611200	7471500	2913900	7.26619e+06	6.79327e+06	6.63948e+06	5.8362e+06	7471500	4.31255e+06	6.89965e+06	5.87342e+06	1.17473	0.36396	0.232323	0.438946
>sp|A6X8Z5|RHG31_MOUSE Rho GTPase-activating protein 31 OS=Mus musculus GN=Arhgap31 PE=1 SV=1	2	345960	1159100	360350	587010	722590	578630	426757	1.65273e+06	646195	742953	722590	856368	908559	773970	1.17389	0.994917	0.231302	0.00221309
>sp|Q60973|RBBP7_MOUSE Histone-binding protein RBBP7 OS=Mus musculus GN=Rbbp7 PE=1 SV=1	4	13329000	11061000	9277300	12396000	13657000	8289100	1.64419e+07	1.57716e+07	1.66365e+07	1.56891e+07	13657000	1.22678e+07	1.62833e+07	1.38713e+07	1.17388	0.14018	0.231291	0.853314
>sp|Q64152|BTF3_MOUSE Transcription factor BTF3 OS=Mus musculus GN=Btf3 PE=2 SV=3	5	109950000	106630000	77073000	78004000	146200000	79673000	1.35628e+08	1.52041e+08	1.38211e+08	9.87263e+07	146200000	1.17915e+08	1.4196e+08	1.20947e+08	1.17373	0.265874	0.231104	0.575325
>sp|Q8BGB7|ENOPH_MOUSE Enolase-phosphatase E1 OS=Mus musculus GN=Enoph1 PE=2 SV=1	7	51606000	47166000	33635000	42491000	53436000	37653000	6.36582e+07	6.72526e+07	6.03157e+07	5.3779e+07	53436000	5.57262e+07	6.37422e+07	5.43137e+07	1.17359	0.0237719	0.230932	1.62394
>sp|Q8BVG4|DPP9_MOUSE Dipeptidyl peptidase 9 OS=Mus musculus GN=Dpp9 PE=2 SV=2	15	60300000	30961000	36683000	29489000	44323000	50973000	7.43827e+07	4.41464e+07	6.57815e+07	3.7323e+07	44323000	7.54396e+07	6.14369e+07	5.23619e+07	1.17331	0.52948	0.230588	0.276151
>sp|O35286|DHX15_MOUSE Putative pre-mRNA-splicing factor ATP-dependent RNA helicase DHX15 OS=Mus musculus GN=Dhx15 PE=2 SV=2	15	64312000	27175000	23614000	53192000	32661000	24882000	7.93316e+07	3.8748e+07	4.23457e+07	6.73228e+07	32661000	3.68252e+07	5.34751e+07	4.5603e+07	1.17262	0.644589	0.229739	0.190717
>sp|Q9D7S7|RL22L_MOUSE 60S ribosomal protein L22-like 1 OS=Mus musculus GN=Rpl22l1 PE=1 SV=1	2	5094800	5632300	5725500	5137200	6848300	5152900	6.28466e+06	8.03093e+06	1.02672e+07	6.50193e+06	6848300	7.62625e+06	8.19427e+06	6.99216e+06	1.17192	0.429219	0.228876	0.367321
>sp|P97377|CDK2_MOUSE Cyclin-dependent kinase 2 OS=Mus musculus GN=Cdk2 PE=1 SV=2	2	5228200	4807800	3800500	2667400	9658900	2795200	6.44921e+06	6.8553e+06	6.81522e+06	3.37601e+06	9658900	4.13687e+06	6.70658e+06	5.72393e+06	1.17167	0.493009	0.228571	0.307145
>sp|Q8C3R1|BRAT1_MOUSE BRCA1-associated ATM activator 1 OS=Mus musculus GN=Brat1 PE=2 SV=1	5	3198300	3134500	2260600	2306900	3942700	2554300	3.94524e+06	4.46939e+06	4.05381e+06	2.91974e+06	3942700	3.78034e+06	4.15615e+06	3.5476e+06	1.17154	0.21325	0.228405	0.67111
>sp|Q5ND34|WDR81_MOUSE WD repeat-containing protein 81 OS=Mus musculus GN=Wdr81 PE=1 SV=2	5	2508500	1990900	3420600	2809800	3479000	2207800	3.09434e+06	2.83877e+06	6.13397e+06	3.55624e+06	3479000	3.26753e+06	4.02236e+06	3.43426e+06	1.17125	0.732928	0.228044	0.134939
>sp|P62821|RAB1A_MOUSE Ras-related protein Rab-1A OS=Mus musculus GN=Rab1A PE=1 SV=3	3	50913000	46648000	28576000	36753000	52243000	37461000	6.28034e+07	6.6514e+07	5.12437e+07	4.65167e+07	52243000	5.5442e+07	6.0187e+07	5.14006e+07	1.17094	0.189055	0.227669	0.723413
>sp|Q6PD03|2A5A_MOUSE Serine/threonine-protein phosphatase 2A 56 kDa regulatory subunit alpha isoform OS=Mus musculus GN=Ppp2r5a PE=1 SV=1	7	16880000	12201000	10845000	13738000	15252000	11223000	2.08222e+07	1.7397e+07	1.94477e+07	1.73876e+07	15252000	1.661e+07	1.92223e+07	1.64165e+07	1.17091	0.0793469	0.227635	1.10047
>sp|Q9JI46|NUDT3_MOUSE Diphosphoinositol polyphosphate phosphohydrolase 1 OS=Mus musculus GN=Nudt3 PE=1 SV=1	3	13626000	10634000	2068800	4102500	15797000	6415000	1.68083e+07	1.51627e+07	3.70986e+06	5.19236e+06	15797000	9.49415e+06	1.18936e+07	1.01612e+07	1.1705	0.917918	0.22712	0.037196
>sp|P97379|G3BP2_MOUSE Ras GTPase-activating protein-binding protein 2 OS=Mus musculus GN=G3bp2 PE=1 SV=2	3	2650500	1245100	2379800	2109800	3624300	1126900	3.26951e+06	1.77535e+06	4.26756e+06	2.67028e+06	3624300	1.6678e+06	3.10414e+06	2.65413e+06	1.16955	0.699812	0.225955	0.155019
>sp|Q3UM45|PP1R7_MOUSE Protein phosphatase 1 regulatory subunit 7 OS=Mus musculus GN=Ppp1r7 PE=1 SV=2	14	89141000	96610000	66166000	84183000	110460000	65079000	1.09959e+08	1.37753e+08	1.18652e+08	1.06547e+08	110460000	9.63164e+07	1.22121e+08	1.04441e+08	1.16929	0.133659	0.225628	0.874
>sp|Q3U6Q4|PI3R6_MOUSE Phosphoinositide 3-kinase regulatory subunit 6 OS=Mus musculus GN=Pik3r6 PE=1 SV=1	9	10214000	9517600	11107000	8247900	12836000	10920000	1.25994e+07	1.35709e+07	1.99176e+07	1.0439e+07	12836000	1.61615e+07	1.53626e+07	1.31455e+07	1.16866	0.471895	0.224853	0.326155
>sp|Q7TSI3|PP6R1_MOUSE Serine/threonine-protein phosphatase 6 regulatory subunit 1 OS=Mus musculus GN=Ppp6r1 PE=1 SV=1	11	39234000	32595000	26372000	22932000	47127000	30758000	4.83968e+07	4.64762e+07	4.72914e+07	2.9024e+07	47127000	4.55216e+07	4.73882e+07	4.05576e+07	1.16842	0.371206	0.224556	0.430385
>sp|Q8C0L8|COG5_MOUSE Conserved oligomeric Golgi complex subunit 5 OS=Mus musculus GN=Cog5 PE=2 SV=3	3	2289600	1665000	1466300	1257200	2452100	1797300	2.82432e+06	2.37407e+06	2.62943e+06	1.59118e+06	2452100	2.65999e+06	2.60928e+06	2.23442e+06	1.16776	0.385604	0.223746	0.413859
>sp|Q9EST5|AN32B_MOUSE Acidic leucine-rich nuclear phosphoprotein 32 family member B OS=Mus musculus GN=Anp32b PE=1 SV=1	3	97600000	86329000	57218000	76963000	92595000	71872000	1.20394e+08	1.23094e+08	1.02606e+08	9.74088e+07	92595000	1.0637e+08	1.15365e+08	9.87913e+07	1.16776	0.101668	0.223745	0.992817
>sp|P24270|CATA_MOUSE Catalase OS=Mus musculus GN=Cat PE=1 SV=4	9	13958000	10232000	13749000	12600000	13970000	12500000	1.72178e+07	1.45895e+07	2.46553e+07	1.59473e+07	13970000	1.84999e+07	1.88209e+07	1.61391e+07	1.16617	0.493664	0.221777	0.306568
>sp|P63158|HMGB1_MOUSE High mobility group protein B1 OS=Mus musculus GN=Hmgb1 PE=1 SV=2	3	78129000	70872000	64590000	72698000	95918000	54655000	9.63755e+07	1.01054e+08	1.15826e+08	9.20107e+07	95918000	8.0889e+07	1.04418e+08	8.96059e+07	1.16531	0.113121	0.220711	0.946458
>sp|Q5PRF0|HTR5A_MOUSE HEAT repeat-containing protein 5A OS=Mus musculus GN=Heatr5a PE=2 SV=2	5	3777800	2942600	1552300	2911300	3522300	1879500	4.66008e+06	4.19577e+06	2.78365e+06	3.68471e+06	3522300	2.78165e+06	3.87983e+06	3.32955e+06	1.16527	0.499877	0.220667	0.301137
>sp|P97822|AN32E_MOUSE Acidic leucine-rich nuclear phosphoprotein 32 family member E OS=Mus musculus GN=Anp32e PE=1 SV=2	4	25339000	21055000	18476000	17573000	28773000	20305000	3.12568e+07	3.00217e+07	3.3132e+07	2.22414e+07	28773000	3.00512e+07	3.14701e+07	2.70219e+07	1.16462	0.224924	0.219856	0.647963
>sp|Q8BFQ8|PDDC1_MOUSE Parkinson disease 7 domain-containing protein 1 OS=Mus musculus GN=Pddc1 PE=1 SV=1	4	20632000	11718000	12686000	21051000	17645000	7750600	2.54505e+07	1.67083e+07	2.27491e+07	2.66433e+07	17645000	1.14708e+07	2.1636e+07	1.85864e+07	1.16408	0.528316	0.219185	0.277106
>sp|P49722|PSA2_MOUSE Proteasome subunit alpha type-2 OS=Mus musculus GN=Psma2 PE=1 SV=3	8	235860000	233430000	181010000	180060000	288690000	201490000	2.90944e+08	3.32841e+08	3.24595e+08	2.27894e+08	288690000	2.98204e+08	3.16126e+08	2.71596e+08	1.16396	0.197329	0.21904	0.704809
>sp|Q9D2Y4|MLKL_MOUSE Mixed lineage kinase domain-like protein OS=Mus musculus GN=Mlkl PE=2 SV=1	5	11948000	10310000	5115300	9434800	10055000	7560400	1.47384e+07	1.47007e+07	9.17298e+06	1.19412e+07	10055000	1.11893e+07	1.28707e+07	1.10619e+07	1.16352	0.500507	0.218497	0.30059
>sp|Q8BYZ1|ABI3_MOUSE ABI gene family member 3 OS=Mus musculus GN=Abi3 PE=2 SV=3	4	12627000	10888000	7228300	8878500	11073000	10524000	1.5576e+07	1.55249e+07	1.29621e+07	1.12371e+07	11073000	1.55754e+07	1.46876e+07	1.26285e+07	1.16305	0.293233	0.217917	0.532787
>sp|Q9R0K7|AT2B2_MOUSE Plasma membrane calcium-transporting ATPase 2 OS=Mus musculus GN=Atp2b2 PE=1 SV=2	4	6931300	5961300	4047900	5523300	7626500	4259200	8.55006e+06	8.50004e+06	7.25887e+06	6.9906e+06	7626500	6.30358e+06	8.10299e+06	6.97356e+06	1.16196	0.122213	0.216559	0.912881
>sp|Q9EPB4|ASC_MOUSE Apoptosis-associated speck-like protein containing a CARD OS=Mus musculus GN=Pycard PE=1 SV=1	10	358430000	363170000	239590000	291300000	448360000	256090000	4.42139e+08	5.17833e+08	4.29643e+08	3.68686e+08	448360000	3.79011e+08	4.63205e+08	3.98686e+08	1.16183	0.149227	0.216399	0.826152
>sp|Q9R1T4|SEPT6_MOUSE Septin-6 OS=Mus musculus GN=Sept6 PE=1 SV=4	6	54544000	36898000	48823000	32535000	67523000	47220000	6.72824e+07	5.26118e+07	8.75515e+07	4.11781e+07	67523000	6.98852e+07	6.91486e+07	5.95288e+07	1.1616	0.528776	0.216112	0.276728
>sp|O54950|AAKG1_MOUSE 5-AMP-activated protein kinase subunit gamma-1 OS=Mus musculus GN=Prkag1 PE=1 SV=2	9	30538000	28198000	18708000	24819000	31145000	22579000	3.76699e+07	4.02067e+07	3.3548e+07	3.14123e+07	31145000	3.34167e+07	3.71415e+07	3.19914e+07	1.16099	0.093072	0.215351	1.03118
>sp|Q61753|SERA_MOUSE D-3-phosphoglycerate dehydrogenase OS=Mus musculus GN=Phgdh PE=1 SV=3	11	54906000	96929000	27228000	52633000	70914000	55437000	6.77289e+07	1.38208e+08	4.88264e+07	6.66153e+07	70914000	8.20463e+07	8.49212e+07	7.31919e+07	1.16025	0.875844	0.214441	0.0575732
>sp|P47955|RLA1_MOUSE 60S acidic ribosomal protein P1 OS=Mus musculus GN=Rplp1 PE=1 SV=1	2	57978000	53713000	36436000	38481000	73720000	41586000	7.15184e+07	7.65878e+07	6.53386e+07	4.87037e+07	73720000	6.1547e+07	7.11483e+07	6.13236e+07	1.16021	0.312661	0.214387	0.504926
>sp|Q99M15|PPIP2_MOUSE Proline-serine-threonine phosphatase-interacting protein 2 OS=Mus musculus GN=Pstpip2 PE=1 SV=4	6	17872000	19637000	6233900	11567000	13362000	16737000	2.20459e+07	2.79998e+07	1.11789e+07	1.46399e+07	13362000	2.47706e+07	2.04082e+07	1.75908e+07	1.16016	0.745161	0.214326	0.12775
>sp|Q8VEM8|MPCP_MOUSE Phosphate carrier protein, mitochondrial OS=Mus musculus GN=Slc25a3 PE=1 SV=1	5	47502000	29067000	11057000	5538000	48722000	32169000	5.85958e+07	4.14458e+07	1.98279e+07	7.00921e+06	48722000	4.76099e+07	3.99565e+07	3.4447e+07	1.15994	0.649453	0.21405	0.187452
>sp|P70698|PYRG1_MOUSE CTP synthase 1 OS=Mus musculus GN=Ctps1 PE=1 SV=2	5	11893000	11292000	8816200	8189200	14352000	10450000	1.46705e+07	1.61009e+07	1.58096e+07	1.03647e+07	14352000	1.54659e+07	1.5527e+07	1.33942e+07	1.15923	0.318151	0.213171	0.497367
>sp|P97372|PSME2_MOUSE Proteasome activator complex subunit 2 OS=Mus musculus GN=Psme2 PE=2 SV=4	10	287460000	249650000	187790000	202480000	346830000	203040000	3.54594e+08	3.55969e+08	3.36753e+08	2.5627e+08	346830000	3.00498e+08	3.49105e+08	3.01199e+08	1.15905	0.214887	0.212944	0.667791
>sp|Q9R111|GUAD_MOUSE Guanine deaminase OS=Mus musculus GN=Gda PE=1 SV=1	20	417340000	383470000	247040000	378770000	490290000	222080000	5.14807e+08	5.46779e+08	4.43003e+08	4.79393e+08	490290000	3.28677e+08	5.01529e+08	4.32787e+08	1.15884	0.351597	0.212679	0.453955
>sp|P31324|KAP3_MOUSE cAMP-dependent protein kinase type II-beta regulatory subunit OS=Mus musculus GN=Prkar2b PE=1 SV=3	3	3389600	1988200	2202400	1777700	2584600	3130800	4.18122e+06	2.83492e+06	3.94944e+06	2.24996e+06	2584600	4.63356e+06	3.65519e+06	3.15604e+06	1.15816	0.516824	0.211832	0.286658
>sp|Q3UVL4|VPS51_MOUSE Vacuolar protein sorting-associated protein 51 homolog OS=Mus musculus GN=Vps51 PE=2 SV=2	10	19977000	13996000	10693000	13674000	18924000	12732000	2.46425e+07	1.99565e+07	1.91752e+07	1.73066e+07	18924000	1.88433e+07	2.1258e+07	1.8358e+07	1.15797	0.203417	0.211604	0.691614
>sp|P15532|NDKA_MOUSE Nucleoside diphosphate kinase A OS=Mus musculus GN=Nme1 PE=1 SV=1	8	329640000	251830000	165560000	238700000	310220000	206350000	4.06625e+08	3.59077e+08	2.96889e+08	3.02112e+08	310220000	3.05396e+08	3.54197e+08	3.0591e+08	1.15785	0.269007	0.211448	0.570236
>sp|P97823|LYPA1_MOUSE Acyl-protein thioesterase 1 OS=Mus musculus GN=Lypla1 PE=1 SV=1	6	37988000	86677000	46094000	52269000	91268000	41411000	4.68598e+07	1.2359e+08	8.26578e+07	6.61546e+07	91268000	6.1288e+07	8.43693e+07	7.29035e+07	1.15727	0.799437	0.210729	0.0972158
>sp|Q8K1Y2|KPCD3_MOUSE Serine/threonine-protein kinase D3 OS=Mus musculus GN=Prkd3 PE=1 SV=1	2	773380	489970	665280	672000	1017400	401160	953998	698634	1.19301e+06	850521	1017400	593714	948547	820545	1.156	0.547265	0.209136	0.261803
>sp|Q9WU28|PFD5_MOUSE Prefoldin subunit 5 OS=Mus musculus GN=Pfdn5 PE=1 SV=1	2	9545500	9910200	6417300	7188900	11618000	7894000	1.17748e+07	1.41307e+07	1.15078e+07	9.09868e+06	11618000	1.16831e+07	1.24711e+07	1.07999e+07	1.15474	0.239745	0.207566	0.62025
>sp|Q9D1J1|NECP2_MOUSE Adaptin ear-binding coat-associated protein 2 OS=Mus musculus GN=Necap2 PE=1 SV=1	7	80631000	70038000	53410000	64530000	82040000	62110000	9.94618e+07	9.98651e+07	9.57771e+07	8.16728e+07	82040000	9.19223e+07	9.8368e+07	8.52117e+07	1.1544	0.0520453	0.207138	1.28362
>sp|O70435|PSA3_MOUSE Proteasome subunit alpha type-3 OS=Mus musculus GN=Psma3 PE=1 SV=3	7	165690000	137370000	138970000	144650000	195180000	124610000	2.04386e+08	1.95872e+08	2.49207e+08	1.83077e+08	195180000	1.84422e+08	2.16488e+08	1.8756e+08	1.15424	0.197613	0.206939	0.704184
>sp|Q7TN29|SMAP2_MOUSE Stromal membrane-associated protein 2 OS=Mus musculus GN=Smap2 PE=1 SV=1	3	14845000	10367000	7907000	11628000	12572000	9236600	1.8312e+07	1.4782e+07	1.41792e+07	1.47171e+07	12572000	1.36701e+07	1.57577e+07	1.36531e+07	1.15415	0.220213	0.206834	0.657158
>sp|P68369|TBA1A_MOUSE Tubulin alpha-1A chain OS=Mus musculus GN=Tuba1a PE=1 SV=1;>sp|P05214|TBA3_MOUSE Tubulin alpha-3 chain OS=Mus musculus GN=Tuba3a PE=1 SV=1	3	68781000	54773000	44834000	57982000	63897000	49706000	8.48444e+07	7.80992e+07	8.03983e+07	7.33853e+07	63897000	7.35645e+07	8.11139e+07	7.02823e+07	1.15412	0.0698876	0.206789	1.1556
>sp|Q9EQC5|NTKL_MOUSE N-terminal kinase-like protein OS=Mus musculus GN=Scyl1 PE=1 SV=1	6	3975600	6509600	3226000	4561800	8338200	2157500	4.90408e+06	9.28185e+06	5.785e+06	5.77367e+06	8338200	3.19308e+06	6.65697e+06	5.76832e+06	1.15406	0.627822	0.206716	0.202163
>sp|Q99KH8|STK24_MOUSE Serine/threonine-protein kinase 24 OS=Mus musculus GN=Stk24 PE=1 SV=1;>sp|Q99JT2|MST4_MOUSE Serine/threonine-protein kinase MST4 OS=Mus musculus GN=Mst4 PE=2 SV=1	14	62750000	58571000	45678000	58031000	76082000	41219000	7.74049e+07	8.35147e+07	8.19118e+07	7.34473e+07	76082000	6.10038e+07	8.09438e+07	7.01777e+07	1.15341	0.155703	0.205907	0.807703
>sp|Q9DBZ5|EIF3K_MOUSE Eukaryotic translation initiation factor 3 subunit K OS=Mus musculus GN=Eif3k PE=1 SV=1	5	29155000	21045000	17290000	21981000	35751000	13859000	3.5964e+07	3.00074e+07	3.10052e+07	2.78204e+07	35751000	2.05112e+07	3.23255e+07	2.80275e+07	1.15335	0.417054	0.205829	0.379807
>sp|Q61205|PA1B3_MOUSE Platelet-activating factor acetylhydrolase IB subunit gamma OS=Mus musculus GN=Pafah1b3 PE=1 SV=1	8	34721000	25776000	37443000	33897000	44451000	26945000	4.28299e+07	3.67532e+07	6.71444e+07	4.2902e+07	44451000	3.98784e+07	4.89092e+07	4.24105e+07	1.15323	0.607695	0.205685	0.216314
>sp|Q8VE47|UBA5_MOUSE Ubiquitin-like modifier-activating enzyme 5 OS=Mus musculus GN=Uba5 PE=2 SV=2	6	31869000	24386000	18548000	25353000	28717000	21814000	3.93118e+07	3.47713e+07	3.32611e+07	3.20882e+07	28717000	3.22846e+07	3.57814e+07	3.10299e+07	1.15313	0.0923434	0.205549	1.03459
>sp|P59729|RIN3_MOUSE Ras and Rab interactor 3 OS=Mus musculus GN=Rin3 PE=2 SV=2	12	56742000	38669000	37627000	40346000	54443000	41653000	6.99937e+07	5.5137e+07	6.74744e+07	5.10642e+07	54443000	6.16461e+07	6.42017e+07	5.57178e+07	1.15227	0.211867	0.204474	0.673936
>sp|P23591|FCL_MOUSE GDP-L-fucose synthase OS=Mus musculus GN=Tsta3 PE=2 SV=3	8	40050000	33348000	23923000	31434000	48243000	22614000	4.94034e+07	4.75499e+07	4.28998e+07	3.97847e+07	48243000	3.34685e+07	4.66177e+07	4.04987e+07	1.15109	0.290217	0.203001	0.537277
>sp|O70133|DHX9_MOUSE ATP-dependent RNA helicase A OS=Mus musculus GN=Dhx9 PE=1 SV=2	5	1504400	529560	2410300	2363400	1180000	1254000	1.85574e+06	755084	4.32225e+06	2.99125e+06	1180000	1.85591e+06	2.31103e+06	2.00905e+06	1.15031	0.966297	0.202017	0.0148894
>sp|Q3U1Y4|DEN4B_MOUSE DENN domain-containing protein 4B OS=Mus musculus GN=Dennd4b PE=2 SV=2	10	10720000	10558000	7867400	9161300	13207000	8154400	1.32236e+07	1.50543e+07	1.41082e+07	1.15951e+07	13207000	1.20684e+07	1.41287e+07	1.22902e+07	1.14959	0.0602126	0.201123	1.22031
>sp|O54824|IL16_MOUSE Pro-interleukin-16 OS=Mus musculus GN=Il16 PE=1 SV=3	8	15383000	12608000	11272000	12180000	17955000	11058000	1.89756e+07	1.79774e+07	2.02134e+07	1.54157e+07	17955000	1.63658e+07	1.90555e+07	1.65788e+07	1.14939	0.0704084	0.200864	1.15238
>sp|Q9D071|MMS19_MOUSE MMS19 nucleotide excision repair protein homolog OS=Mus musculus GN=Mms19 PE=1 SV=1	17	32977000	23685000	23164000	29420000	33421000	20541000	4.06786e+07	3.37717e+07	4.15387e+07	3.72356e+07	33421000	3.04005e+07	3.8663e+07	3.36857e+07	1.14776	0.195794	0.198817	0.708201
>sp|P40336|VP26A_MOUSE Vacuolar protein sorting-associated protein 26A OS=Mus musculus GN=Vps26a PE=2 SV=1	12	100340000	83377000	73143000	86909000	99871000	78281000	1.23774e+08	1.18885e+08	1.31163e+08	1.09997e+08	99871000	1.15855e+08	1.24607e+08	1.08574e+08	1.14767	0.0653078	0.198704	1.18503
>sp|Q9D2V7|CORO7_MOUSE Coronin-7 OS=Mus musculus GN=Coro7 PE=2 SV=2	22	127970000	124630000	81014000	80168000	156950000	108670000	1.57857e+08	1.77706e+08	1.45278e+08	1.01465e+08	156950000	1.60831e+08	1.6028e+08	1.39749e+08	1.14692	0.416133	0.197762	0.380768
>sp|Q9ES97|RTN3_MOUSE Reticulon-3 OS=Mus musculus GN=Rtn3 PE=1 SV=2;>sp|Q8K0T0|RTN1_MOUSE Reticulon-1 OS=Mus musculus GN=Rtn1 PE=1 SV=1	2	6093400	4295500	6207500	7513800	7698700	2975500	7.51647e+06	6.12483e+06	1.11316e+07	9.50989e+06	7698700	4.40372e+06	8.25762e+06	7.2041e+06	1.14624	0.623085	0.196907	0.205453
>sp|Q62465|VAT1_MOUSE Synaptic vesicle membrane protein VAT-1 homolog OS=Mus musculus GN=Vat1 PE=1 SV=3	14	694880000	572000000	326650000	598050000	628920000	395020000	8.57165e+08	8.15598e+08	5.85763e+08	7.56926e+08	628920000	5.84627e+08	7.52842e+08	6.56824e+08	1.14618	0.424225	0.196839	0.372403
>sp|Q8BVE3|VATH_MOUSE V-type proton ATPase subunit H OS=Mus musculus GN=Atp6v1h PE=1 SV=1	16	143640000	123390000	77812000	120380000	120020000	106540000	1.77186e+08	1.75938e+08	1.39536e+08	1.5236e+08	120020000	1.57678e+08	1.6422e+08	1.43353e+08	1.14557	0.304349	0.196061	0.516628
>sp|P97807|FUMH_MOUSE Fumarate hydratase, mitochondrial OS=Mus musculus GN=Fh PE=1 SV=3	14	200750000	154920000	196030000	198030000	250710000	144950000	2.47634e+08	2.20896e+08	3.5153e+08	2.50638e+08	250710000	2.14525e+08	2.73353e+08	2.38624e+08	1.14554	0.494544	0.196025	0.305795
>sp|Q9DBR7|MYPT1_MOUSE Protein phosphatase 1 regulatory subunit 12A OS=Mus musculus GN=Ppp1r12a PE=1 SV=2	6	10034000	7388600	6578300	6962000	11311000	6877300	1.23774e+07	1.05352e+07	1.17965e+07	8.8115e+06	11311000	1.01784e+07	1.15697e+07	1.01003e+07	1.14548	0.195629	0.195954	0.708567
>sp|Q3UQ44|IQGA2_MOUSE Ras GTPase-activating-like protein IQGAP2 OS=Mus musculus GN=Iqgap2 PE=1 SV=2	14	14326000	10538000	11170000	12460000	16997000	8967100	1.76717e+07	1.50258e+07	2.00305e+07	1.57701e+07	16997000	1.32712e+07	1.7576e+07	1.53461e+07	1.14531	0.294102	0.195737	0.531502
>sp|Q8CHW4|EI2BE_MOUSE Translation initiation factor eIF-2B subunit epsilon OS=Mus musculus GN=Eif2b5 PE=1 SV=1	4	4615400	4787900	2942800	2668900	7573200	3104400	5.6933e+06	6.82692e+06	5.27716e+06	3.37791e+06	7573200	4.59449e+06	5.93246e+06	5.18187e+06	1.14485	0.519264	0.195158	0.284612
>sp|Q9WTP6|KAD2_MOUSE Adenylate kinase 2, mitochondrial OS=Mus musculus GN=Ak2 PE=1 SV=5	4	4146000	1626700	3890800	3528800	5816800	1558600	5.11427e+06	2.31946e+06	6.97715e+06	4.46625e+06	5816800	2.30672e+06	4.80363e+06	4.19659e+06	1.14465	0.814172	0.194908	0.089284
>sp|Q9D967|MGDP1_MOUSE Magnesium-dependent phosphatase 1 OS=Mus musculus GN=Mdp1 PE=1 SV=1	3	9669300	8319100	6623900	6843100	11586000	7376400	1.19275e+07	1.1862e+07	1.18783e+07	8.66102e+06	11586000	1.0917e+07	1.18892e+07	1.0388e+07	1.14452	0.24922	0.194737	0.603416
>sp|Q9D154|ILEUA_MOUSE Leukocyte elastase inhibitor A OS=Mus musculus GN=Serpinb1a PE=1 SV=1	12	92585000	142500000	41003000	66697000	86506000	115320000	1.14208e+08	2.03187e+08	7.35284e+07	8.44155e+07	86506000	1.70673e+08	1.30308e+08	1.13865e+08	1.14441	0.794116	0.194599	0.100116
>sp|P56565|S10A1_MOUSE Protein S100-A1 OS=Mus musculus GN=S100a1 PE=1 SV=2	2	5701200	7443200	4983300	6828200	4035300	7129100	7.03268e+06	1.0613e+07	8.93627e+06	8.64216e+06	4035300	1.0551e+07	8.86066e+06	7.74282e+06	1.14437	0.580535	0.194555	0.236171
>sp|P97352|S10AD_MOUSE Protein S100-A13 OS=Mus musculus GN=S100a13 PE=1 SV=1	3	9566000	10861000	6236900	10882000	2862400	11475000	1.18001e+07	1.54864e+07	1.11843e+07	1.37729e+07	2862400	1.69829e+07	1.28236e+07	1.12061e+07	1.14434	0.577926	0.194519	0.238128
>sp|P63280|UBC9_MOUSE SUMO-conjugating enzyme UBC9 OS=Mus musculus GN=Ube2i PE=1 SV=1	3	5760800	9604800	2552400	2491800	7859900	7549900	7.1062e+06	1.36952e+07	4.57707e+06	3.15376e+06	7859900	1.11738e+07	8.45949e+06	7.39582e+06	1.14382	0.764739	0.193861	0.116487
>sp|Q9D8S4|ORN_MOUSE Oligoribonuclease, mitochondrial OS=Mus musculus GN=Rexo2 PE=1 SV=2	2	11067000	7983300	7132700	8161100	12157000	7158200	1.36516e+07	1.13832e+07	1.27907e+07	1.03292e+07	12157000	1.05941e+07	1.26085e+07	1.10267e+07	1.14345	0.142478	0.193388	0.846252
>sp|Q9Z2V5|HDAC6_MOUSE Histone deacetylase 6 OS=Mus musculus GN=Hdac6 PE=1 SV=3	2	691980	1552800	1353600	970200	2150900	969670	853587	2.21409e+06	2.42733e+06	1.22794e+06	2150900	1.4351e+06	1.83167e+06	1.60465e+06	1.14148	0.875794	0.190903	0.0575982
>sp|Q80YV4|PANK4_MOUSE Pantothenate kinase 4 OS=Mus musculus GN=Pank4 PE=1 SV=2	4	2340200	1846700	2319300	2195300	1940000	2546300	2.88674e+06	2.63315e+06	4.15907e+06	2.7785e+06	1940000	3.7685e+06	3.22632e+06	2.829e+06	1.14045	0.571022	0.189598	0.243347
>sp|O35381|AN32A_MOUSE Acidic leucine-rich nuclear phosphoprotein 32 family member A OS=Mus musculus GN=Anp32a PE=1 SV=1	6	56890000	54648000	35054000	48152000	62385000	41671000	7.01763e+07	7.7921e+07	6.28604e+07	6.09439e+07	62385000	6.16728e+07	7.03192e+07	6.16672e+07	1.1403	0.174673	0.189415	0.757774
>sp|Q9ERF3|WDR61_MOUSE WD repeat-containing protein 61 OS=Mus musculus GN=Wdr61 PE=2 SV=1	6	16309000	13143000	9919700	11708000	17944000	11431000	2.01179e+07	1.87402e+07	1.77884e+07	1.48183e+07	17944000	1.69178e+07	1.88822e+07	1.656e+07	1.14023	0.130525	0.189319	0.884308
>sp|P62843|RS15_MOUSE 40S ribosomal protein S15 OS=Mus musculus GN=Rps15 PE=2 SV=2	2	45061000	47775000	32314000	32541000	65359000	35714000	5.55847e+07	6.8121e+07	5.79469e+07	4.11857e+07	65359000	5.28564e+07	6.05508e+07	5.31337e+07	1.13959	0.40291	0.188519	0.394792
>sp|Q9CQ10|CHMP3_MOUSE Charged multivesicular body protein 3 OS=Mus musculus GN=Chmp3 PE=1 SV=3	3	9347300	7449200	6062300	8781500	9706800	5515300	1.15303e+07	1.06216e+07	1.08712e+07	1.11144e+07	9706800	8.1626e+06	1.10077e+07	9.66126e+06	1.13936	0.259534	0.188229	0.585806
>sp|P68368|TBA4A_MOUSE Tubulin alpha-4A chain OS=Mus musculus GN=Tuba4a PE=1 SV=1	5	59357000	69365000	41711000	49098000	57418000	65705000	7.32194e+07	9.89055e+07	7.4798e+07	6.21412e+07	57418000	9.72429e+07	8.23076e+07	7.22674e+07	1.13893	0.488654	0.187682	0.310998
>sp|O35678|MGLL_MOUSE Monoglyceride lipase OS=Mus musculus GN=Mgll PE=1 SV=1	14	68620000	80146000	35280000	60226000	84001000	47395000	8.46458e+07	1.14278e+08	6.32656e+07	7.62255e+07	84001000	7.01442e+07	8.73964e+07	7.67902e+07	1.13812	0.613615	0.186651	0.212104
>sp|Q3U0J8|TBD2B_MOUSE TBC1 domain family member 2B OS=Mus musculus GN=Tbc1d2b PE=1 SV=2	13	13160000	15982000	11424000	18342000	13137000	10789000	1.62334e+07	2.27883e+07	2.0486e+07	2.32147e+07	13137000	1.59676e+07	1.98359e+07	1.74398e+07	1.13739	0.499869	0.185733	0.301144
>sp|Q8BYY4|TT39B_MOUSE Tetratricopeptide repeat protein 39B OS=Mus musculus GN=Ttc39b PE=1 SV=1	5	4002600	3531400	4007300	3367700	4409900	4335700	4.93738e+06	5.03532e+06	7.18606e+06	4.26235e+06	4409900	6.4168e+06	5.71959e+06	5.02969e+06	1.13717	0.505239	0.185443	0.296503
>sp|O08807|PRDX4_MOUSE Peroxiredoxin-4 OS=Mus musculus GN=Prdx4 PE=1 SV=1	2	1261800	384710	2161500	1982200	1521000	831280	1.55649e+06	548547	3.8761e+06	2.50879e+06	1521000	1.23029e+06	1.99371e+06	1.75336e+06	1.13708	0.861107	0.185335	0.064943
>sp|Q91V41|RAB14_MOUSE Ras-related protein Rab-14 OS=Mus musculus GN=Rab14 PE=1 SV=3	6	41399000	42044000	28294000	36111000	47000000	33513000	5.10675e+07	5.99493e+07	5.0738e+07	4.57041e+07	47000000	4.9599e+07	5.39183e+07	4.74344e+07	1.13669	0.133901	0.184841	0.873215
>sp|Q99020|ROAA_MOUSE Heterogeneous nuclear ribonucleoprotein A/B OS=Mus musculus GN=Hnrnpab PE=1 SV=1	5	26898000	21926000	29369000	29773000	31692000	22741000	3.31799e+07	3.12636e+07	5.26658e+07	3.76824e+07	31692000	3.36565e+07	3.90364e+07	3.43436e+07	1.13664	0.604673	0.184778	0.218479
>sp|Q3U1Z5|GPSM3_MOUSE G-protein-signaling modulator 3 OS=Mus musculus GN=Gpsm3 PE=1 SV=2	2	8267900	5191100	4887600	5149600	11872000	3268400	1.01988e+07	7.40184e+06	8.76466e+06	6.51763e+06	11872000	4.83721e+06	8.78844e+06	7.74228e+06	1.13512	0.555061	0.182848	0.255659
>sp|Q7TMR0|PCP_MOUSE Lysosomal Pro-X carboxypeptidase OS=Mus musculus GN=Prcp PE=2 SV=2	4	3168300	1912800	5789900	5555000	4895100	2075200	3.90824e+06	2.7274e+06	1.03827e+07	7.03072e+06	4895100	3.07128e+06	5.67278e+06	4.99903e+06	1.13478	0.975666	0.182406	0.0106988
>sp|Q8R3V5|SHLB2_MOUSE Endophilin-B2 OS=Mus musculus GN=Sh3glb2 PE=2 SV=2	5	8511300	8494800	5322600	8623000	7554500	6670800	1.04991e+07	1.21125e+07	9.54472e+06	1.09138e+07	7554500	9.87273e+06	1.07188e+07	9.447e+06	1.13462	0.372729	0.182209	0.428606
>sp|O08739|AMPD3_MOUSE AMP deaminase 3 OS=Mus musculus GN=Ampd3 PE=2 SV=2	4	4380800	3535400	1462600	3443400	3062800	2770500	5.40391e+06	5.04102e+06	2.6228e+06	4.35816e+06	3062800	4.10032e+06	4.35591e+06	3.84043e+06	1.13423	0.751368	0.181707	0.124147
>sp|Q9QY93|DCTP1_MOUSE dCTP pyrophosphatase 1 OS=Mus musculus GN=Dctpp1 PE=1 SV=1	2	2775200	1722600	1734000	1271500	3414100	1962100	3.42333e+06	2.4562e+06	3.10948e+06	1.60928e+06	3414100	2.90389e+06	2.99634e+06	2.64243e+06	1.13394	0.560045	0.181338	0.251777
>sp|Q3TPE9|ANKY2_MOUSE Ankyrin repeat and MYND domain-containing protein 2 OS=Mus musculus GN=Ankmy2 PE=1 SV=1	2	1759700	1527500	2778200	1883800	2843800	2029800	2.17067e+06	2.17802e+06	4.98199e+06	2.38424e+06	2843800	3.00409e+06	3.11022e+06	2.74404e+06	1.13345	0.879138	0.180715	0.0559431
>sp|P56528|CD38_MOUSE ADP-ribosyl cyclase 1 OS=Mus musculus GN=Cd38 PE=1 SV=2	2	465880	910490	1877500	1073200	3178700	61218	574683	1.29824e+06	3.36681e+06	1.3583e+06	3178700	90602.2	1.74658e+06	1.54254e+06	1.13228	0.63952	0.179229	0.194146
>sp|O88746|TOM1_MOUSE Target of Myb protein 1 OS=Mus musculus GN=Tom1 PE=1 SV=1	7	13490000	13303000	6794800	12806000	10054000	10791000	1.66405e+07	1.89684e+07	1.21847e+07	1.6208e+07	10054000	1.59706e+07	1.59312e+07	1.40775e+07	1.13168	0.559937	0.17846	0.251861
>sp|P97310|MCM2_MOUSE DNA replication licensing factor MCM2 OS=Mus musculus GN=Mcm2 PE=1 SV=3	9	10193000	8045900	7709500	7636300	10091000	9262700	1.25735e+07	1.14724e+07	1.3825e+07	9.66494e+06	10091000	1.37087e+07	1.26236e+07	1.11549e+07	1.13167	0.358498	0.178452	0.445514
>sp|Q8VHQ9|ACO11_MOUSE Acyl-coenzyme A thioesterase 11 OS=Mus musculus GN=Acot11 PE=2 SV=1	4	5773800	4905500	4597700	5667900	6297600	4249800	7.12223e+06	6.99461e+06	8.2448e+06	7.17362e+06	6297600	6.28967e+06	7.45388e+06	6.58696e+06	1.13161	0.147046	0.178378	0.832546
>sp|Q922Y1|UBXN1_MOUSE UBX domain-containing protein 1 OS=Mus musculus GN=Ubxn1 PE=1 SV=1	5	30918000	29689000	15554000	19929000	35662000	23593000	3.81387e+07	4.23327e+07	2.78921e+07	2.52233e+07	35662000	3.49175e+07	3.61212e+07	3.19342e+07	1.13111	0.515035	0.17774	0.288164
>sp|Q8K2Z4|CND1_MOUSE Condensin complex subunit 1 OS=Mus musculus GN=Ncapd2 PE=1 SV=2	18	22250000	21918000	18399000	18056000	29300000	19535000	2.74463e+07	3.12522e+07	3.29939e+07	2.28527e+07	29300000	2.89117e+07	3.05642e+07	2.70215e+07	1.13111	0.272631	0.177735	0.564424
>sp|B2RXC1|TPC11_MOUSE Trafficking protein particle complex subunit 11 OS=Mus musculus GN=Trappc11 PE=2 SV=1	13	27081000	16674000	12787000	18224000	21456000	17798000	3.34056e+07	2.3775e+07	2.29302e+07	2.30653e+07	21456000	2.63409e+07	2.67036e+07	2.36207e+07	1.13051	0.467788	0.176979	0.329951
>sp|A2AN08|UBR4_MOUSE E3 ubiquitin-protein ligase UBR4 OS=Mus musculus GN=Ubr4 PE=1 SV=1	15	9792100	12125000	8610400	11098000	12909000	8568200	1.2079e+07	1.72887e+07	1.54405e+07	1.40463e+07	12909000	1.26809e+07	1.49361e+07	1.3212e+07	1.13049	0.400752	0.176947	0.397125
>sp|Q9JK48|SHLB1_MOUSE Endophilin-B1 OS=Mus musculus GN=Sh3glb1 PE=1 SV=1	8	33073000	24310000	18682000	29431000	30995000	19028000	4.0797e+07	3.46629e+07	3.35014e+07	3.72496e+07	30995000	2.81613e+07	3.63204e+07	3.21353e+07	1.13024	0.291781	0.176623	0.534943
>sp|P46061|RAGP1_MOUSE Ran GTPase-activating protein 1 OS=Mus musculus GN=Rangap1 PE=1 SV=2	16	45485000	38257000	32421000	36227000	53616000	33722000	5.61077e+07	5.45495e+07	5.81387e+07	4.5851e+07	53616000	4.99083e+07	5.62653e+07	4.97918e+07	1.13001	0.0959865	0.176339	1.01779
>sp|P62754|RS6_MOUSE 40S ribosomal protein S6 OS=Mus musculus GN=Rps6 PE=1 SV=1	4	226870000	186610000	121890000	156330000	235700000	164200000	2.79854e+08	2.66082e+08	2.18578e+08	1.9786e+08	235700000	2.43015e+08	2.54838e+08	2.25525e+08	1.12998	0.291144	0.176294	0.535891
>sp|O08992|SDCB1_MOUSE Syntenin-1 OS=Mus musculus GN=Sdcbp PE=2 SV=1	5	24813000	21913000	18318000	23533000	31822000	15037000	3.06079e+07	3.12451e+07	3.28486e+07	2.97847e+07	31822000	2.22546e+07	3.15672e+07	2.79538e+07	1.12926	0.349914	0.175383	0.456038
>sp|Q64373|B2CL1_MOUSE Bcl-2-like protein 1 OS=Mus musculus GN=Bcl2l1 PE=1 SV=1	2	993360	1865100	436670	610180	1682900	1134200	1.22535e+06	2.65939e+06	783056	772279	1682900	1.67861e+06	1.55593e+06	1.37793e+06	1.12918	0.912002	0.175279	0.040004
>sp|Q99MS7|EH1L1_MOUSE EH domain-binding protein 1-like protein 1 OS=Mus musculus GN=Ehbp1l1 PE=2 SV=1	10	23555000	18992000	16544000	14363000	27141000	20722000	2.90561e+07	2.70801e+07	2.96674e+07	1.81786e+07	27141000	3.06684e+07	2.86012e+07	2.53293e+07	1.12917	0.457817	0.175267	0.339308
>sp|Q9Z1F9|SAE2_MOUSE SUMO-activating enzyme subunit 2 OS=Mus musculus GN=Uba2 PE=2 SV=1	14	87978000	67957000	57310000	74871000	87345000	61374000	1.08525e+08	9.68979e+07	1.02771e+08	9.4761e+07	87345000	9.0833e+07	1.02731e+08	9.09797e+07	1.12917	0.0451278	0.175257	1.34556
>sp|Q9DCG9|TR112_MOUSE tRNA methyltransferase 112 homolog OS=Mus musculus GN=Trmt112 PE=2 SV=1	3	6418300	7582200	5699700	5926400	9561000	5796900	7.91725e+06	1.08112e+07	1.02209e+07	7.50079e+06	9561000	8.57937e+06	9.64981e+06	8.54705e+06	1.12902	0.384001	0.175074	0.415668
>sp|O70551|SRPK1_MOUSE SRSF protein kinase 1 OS=Mus musculus GN=Srpk1 PE=1 SV=2	3	306100000	262860000	180920000	317990000	282550000	181840000	3.77588e+08	3.74804e+08	3.24434e+08	4.02466e+08	282550000	2.69122e+08	3.58942e+08	3.18046e+08	1.12858	0.403899	0.174515	0.393728
>sp|Q7TQI3|OTUB1_MOUSE Ubiquitin thioesterase OTUB1 OS=Mus musculus GN=Otub1 PE=1 SV=2	12	220730000	209220000	157840000	208960000	225260000	180500000	2.7228e+08	2.98321e+08	2.83046e+08	2.64472e+08	225260000	2.67139e+08	2.84549e+08	2.5229e+08	1.12786	0.143147	0.173592	0.844218
>sp|A2ASS6|TITIN_MOUSE Titin OS=Mus musculus GN=Ttn PE=1 SV=1	6	36573000	37901000	16695000	27563000	39084000	27363000	4.51144e+07	5.40419e+07	2.99382e+07	3.48853e+07	39084000	4.0497e+07	4.30315e+07	3.81554e+07	1.12779	0.65213	0.173504	0.185665
>sp|P97494|GSH1_MOUSE Glutamate--cysteine ligase catalytic subunit OS=Mus musculus GN=Gclc PE=2 SV=4	10	20715000	14813000	8637600	14132000	16204000	14222000	2.55529e+07	2.11214e+07	1.54893e+07	1.78863e+07	16204000	2.10485e+07	2.07212e+07	1.83796e+07	1.1274	0.568593	0.173004	0.245198
>sp|Q5SSL4|ABR_MOUSE Active breakpoint cluster region-related protein OS=Mus musculus GN=Abr PE=2 SV=1	17	76270000	60280000	46776000	58456000	76178000	56806000	9.40824e+07	8.59515e+07	8.38808e+07	7.39852e+07	76178000	8.40724e+07	8.79715e+07	7.80786e+07	1.12671	0.0840494	0.17211	1.07547
>sp|Q8R307|VPS18_MOUSE Vacuolar protein sorting-associated protein 18 homolog OS=Mus musculus GN=Vps18 PE=1 SV=2	3	2875500	2407500	1872800	2505100	3046300	2000700	3.54705e+06	3.43278e+06	3.35839e+06	3.1706e+06	3046300	2.96102e+06	3.44607e+06	3.05931e+06	1.12642	0.0104901	0.171749	1.97922
>sp|Q9R257|HEBP1_MOUSE Heme-binding protein 1 OS=Mus musculus GN=Hebp1 PE=1 SV=2	3	9091100	10934000	4438800	6932700	10875000	7581100	1.12143e+07	1.55905e+07	7.95985e+06	8.77442e+06	10875000	1.122e+07	1.15882e+07	1.02898e+07	1.12618	0.707502	0.171441	0.150272
>sp|Q3UJD6|UBP19_MOUSE Ubiquitin carboxyl-terminal hydrolase 19 OS=Mus musculus GN=Usp19 PE=2 SV=1	3	2057500	1453800	1602300	1287500	2412300	1761300	2.53802e+06	2.07293e+06	2.87331e+06	1.62953e+06	2412300	2.60671e+06	2.49475e+06	2.21618e+06	1.1257	0.503361	0.170821	0.29812
>sp|Q60854|SPB6_MOUSE Serpin B6 OS=Mus musculus GN=Serpinb6 PE=2 SV=1	16	350120000	286080000	105650000	268410000	277320000	201060000	4.31888e+08	4.07913e+08	1.89456e+08	3.39715e+08	277320000	2.97567e+08	3.43086e+08	3.04867e+08	1.12536	0.849037	0.170387	0.0710734
>sp|Q9CRC8|LRC40_MOUSE Leucine-rich repeat-containing protein 40 OS=Mus musculus GN=Lrrc40 PE=2 SV=2	5	10935000	10051000	4294100	4778500	12599000	8733800	1.34888e+07	1.43314e+07	7.70037e+06	6.04794e+06	12599000	1.2926e+07	1.18402e+07	1.05243e+07	1.12503	0.688452	0.169969	0.162127
>sp|Q3UPL0|SC31A_MOUSE Protein transport protein Sec31A OS=Mus musculus GN=Sec31a PE=1 SV=2	10	42181000	26872000	30545000	30463000	40735000	33612000	5.20321e+07	3.8316e+07	5.47746e+07	3.85557e+07	40735000	4.97455e+07	4.83742e+07	4.30121e+07	1.12467	0.462489	0.169497	0.334899
>sp|Q91WC0|SETD3_MOUSE Histone-lysine N-methyltransferase setd3 OS=Mus musculus GN=Setd3 PE=1 SV=1	9	16442000	15462000	16526000	14992000	21990000	15559000	2.02819e+07	2.20468e+07	2.96351e+07	1.89747e+07	21990000	2.30272e+07	2.3988e+07	2.13306e+07	1.12458	0.467761	0.169383	0.329976
>sp|O35242|FAN_MOUSE Protein FAN OS=Mus musculus GN=Nsmaf PE=2 SV=2	6	4436100	3525600	5527500	3897300	6175400	4759300	5.47212e+06	5.02705e+06	9.91215e+06	4.93264e+06	6175400	7.04373e+06	6.80377e+06	6.05059e+06	1.12448	0.759513	0.169259	0.119465
>sp|Q9D8N2|FA45A_MOUSE Protein FAM45A OS=Mus musculus GN=Fam45a PE=2 SV=2	5	6904900	5642300	2954200	4898300	6600700	4489200	8.51749e+06	8.04519e+06	5.2976e+06	6.19957e+06	6600700	6.64398e+06	7.28676e+06	6.48142e+06	1.12425	0.587004	0.168969	0.231359
>sp|Q8BFZ3|ACTBL_MOUSE Beta-actin-like protein 2 OS=Mus musculus GN=Actbl2 PE=1 SV=1	2	1765600000	1397500000	1145700000	1587000000	1784400000	1180000000	2.17794e+09	1.99265e+09	2.05452e+09	2.0086e+09	1784400000	1.74639e+09	2.07504e+09	1.84646e+09	1.12379	0.0951991	0.168374	1.02137
>sp|Q99P72|RTN4_MOUSE Reticulon-4 OS=Mus musculus GN=Rtn4 PE=1 SV=2	5	19738000	12539000	21667000	21588000	20189000	16675000	2.43477e+07	1.7879e+07	3.88542e+07	2.7323e+07	20189000	2.46789e+07	2.7027e+07	2.40636e+07	1.12315	0.787592	0.167545	0.103699
>sp|P51807|DYLT1_MOUSE Dynein light chain Tctex-type 1 OS=Mus musculus GN=Dynlt1 PE=1 SV=1	2	10096000	13179000	9801300	8896300	12831000	13094000	1.24539e+07	1.87915e+07	1.75761e+07	1.12597e+07	12831000	1.9379e+07	1.62738e+07	1.44899e+07	1.12312	0.571743	0.167508	0.242799
>sp|Q61151|2A5E_MOUSE Serine/threonine-protein phosphatase 2A 56 kDa regulatory subunit epsilon isoform OS=Mus musculus GN=Ppp2r5e PE=2 SV=3	4	5285500	4548800	3405600	4436000	5769000	3809100	6.51989e+06	6.486e+06	6.10707e+06	5.61445e+06	5769000	5.63744e+06	6.37099e+06	5.67363e+06	1.12291	0.0198293	0.167245	1.70269
>sp|Q9WVA4|TAGL2_MOUSE Transgelin-2 OS=Mus musculus GN=Tagln2 PE=1 SV=4	12	1230700000	1290700000	733750000	992940000	1662300000	841640000	1.51812e+09	1.84037e+09	1.31579e+09	1.25672e+09	1662300000	1.24562e+09	1.5581e+09	1.38821e+09	1.12237	0.443978	0.166553	0.352638
>sp|P62315|SMD1_MOUSE Small nuclear ribonucleoprotein Sm D1 OS=Mus musculus GN=Snrpd1 PE=1 SV=1	3	7552800	7006300	8834200	7407300	9167800	8647700	9.31671e+06	9.99008e+06	1.58419e+07	9.3751e+06	9167800	1.27985e+07	1.17162e+07	1.04471e+07	1.12148	0.652296	0.165398	0.185555
>sp|P03958|ADA_MOUSE Adenosine deaminase OS=Mus musculus GN=Ada PE=1 SV=3	3	4617900	3734800	2939800	4203300	5125100	2759300	5.69638e+06	5.32534e+06	5.27178e+06	5.31994e+06	5125100	4.08374e+06	5.43117e+06	4.84293e+06	1.12146	0.278934	0.165383	0.554498
>sp|P62915|TF2B_MOUSE Transcription initiation factor IIB OS=Mus musculus GN=Gtf2b PE=1 SV=1	2	2098100	2217500	2019800	2287000	2759900	1829200	2.5881e+06	3.16187e+06	3.62199e+06	2.89456e+06	2759900	2.7072e+06	3.12399e+06	2.78722e+06	1.12083	0.394911	0.164561	0.403501
>sp|Q8BHK9|ERC6L_MOUSE DNA excision repair protein ERCC-6-like OS=Mus musculus GN=Ercc6l PE=1 SV=1	2	945250	447150	1263300	826940	583230	1353500	1.16601e+06	637578	2.2654e+06	1.04662e+06	583230	2.00317e+06	1.35633e+06	1.21101e+06	1.12	0.84477	0.1635	0.0732616
>sp|Q64324|STXB2_MOUSE Syntaxin-binding protein 2 OS=Mus musculus GN=Stxbp2 PE=2 SV=1	15	62464000	67509000	57861000	51762000	90647000	61691000	7.70521e+07	9.62591e+07	1.03759e+08	6.55129e+07	90647000	9.13022e+07	9.23567e+07	8.24874e+07	1.11965	0.456899	0.163043	0.34018
>sp|P57780|ACTN4_MOUSE Alpha-actinin-4 OS=Mus musculus GN=Actn4 PE=1 SV=1	18	95930000	57392000	69045000	73807000	118740000	52278000	1.18334e+08	8.18336e+07	1.23814e+08	9.34143e+07	118740000	7.7371e+07	1.07994e+08	9.65085e+07	1.11901	0.570294	0.162223	0.243901
>sp|Q80YA7|DPP8_MOUSE Dipeptidyl peptidase 8 OS=Mus musculus GN=Dpp8 PE=1 SV=1	6	6897800	6857500	4018600	6109800	7709500	4962500	8.50874e+06	9.77791e+06	7.20633e+06	7.73291e+06	7709500	7.34446e+06	8.49766e+06	7.59562e+06	1.11876	0.356641	0.161897	0.447769
>sp|P30999|CTND1_MOUSE Catenin delta-1 OS=Mus musculus GN=Ctnnd1 PE=1 SV=2	10	17323000	15005000	12445000	17935000	20766000	9959200	2.13687e+07	2.13952e+07	2.23169e+07	2.26996e+07	20766000	1.47395e+07	2.16936e+07	1.94017e+07	1.11813	0.433411	0.161086	0.3631
>sp|Q18PI6|SLAF5_MOUSE SLAM family member 5 OS=Mus musculus GN=Cd84 PE=1 SV=1	6	14120000	21642000	18012000	16886000	29300000	14454000	1.74176e+07	3.08587e+07	3.22999e+07	2.13719e+07	29300000	2.13918e+07	2.68587e+07	2.40212e+07	1.11813	0.725897	0.161082	0.139125
>sp|Q8CFD4|SNX8_MOUSE Sorting nexin-8 OS=Mus musculus GN=Snx8 PE=2 SV=1	3	3766100	2474600	2419900	3253300	3534500	2393300	4.64565e+06	3.52846e+06	4.33947e+06	4.11756e+06	3534500	3.54207e+06	4.17119e+06	3.73138e+06	1.11787	0.342021	0.160752	0.465947
>sp|P26151|FCGR1_MOUSE High affinity immunoglobulin gamma Fc receptor I OS=Mus musculus GN=Fcgr1 PE=1 SV=1	5	13968000	11424000	14420000	11281000	22684000	10916000	1.72301e+07	1.62891e+07	2.58586e+07	1.42779e+07	22684000	1.61556e+07	1.97926e+07	1.77058e+07	1.11786	0.616109	0.160738	0.210342
>sp|Q08857|CD36_MOUSE Platelet glycoprotein 4 OS=Mus musculus GN=Cd36 PE=1 SV=2	10	68112000	75428000	64270000	62388000	119960000	51060000	8.40191e+07	1.07551e+08	1.15252e+08	7.89618e+07	119960000	7.55684e+07	1.02274e+08	9.14967e+07	1.11779	0.522232	0.160644	0.282136
>sp|Q8BP48|AMPM1_MOUSE Methionine aminopeptidase 1 OS=Mus musculus GN=Metap1 PE=2 SV=1	2	3721200	2517600	2251600	2639100	4045000	2395900	4.59026e+06	3.58977e+06	4.03767e+06	3.3402e+06	4045000	3.54591e+06	4.07257e+06	3.6437e+06	1.1177	0.297335	0.160533	0.526754
>sp|Q921I2|KLDC4_MOUSE Kelch domain-containing protein 4 OS=Mus musculus GN=Klhdc4 PE=1 SV=2	3	4302300	1479700	952370	2184900	2658700	1853200	5.30707e+06	2.10986e+06	1.70783e+06	2.76533e+06	2658700	2.74272e+06	3.04159e+06	2.72225e+06	1.11731	0.964105	0.160024	0.0158756
>sp|P60710|ACTB_MOUSE Actin, cytoplasmic 1 OS=Mus musculus GN=Actb PE=1 SV=1;>P60712 SWISS-PROT:P60712 (Bos taurus) Actin, cytoplasmic 1;>sp|P63260|ACTG_MOUSE Actin, cytoplasmic 2 OS=Mus musculus GN=Actg1 PE=1 SV=1	20	6555800000	5792800000	5261600000	6312900000	7499400000	5126500000	8.08686e+09	8.25978e+09	9.43533e+09	7.98997e+09	7499400000	7.58718e+09	8.59399e+09	7.69218e+09	1.11724	0.14006	0.159935	0.853685
>sp|P83741|WNK1_MOUSE Serine/threonine-protein kinase WNK1 OS=Mus musculus GN=Wnk1 PE=1 SV=2	8	10913000	11571000	8229800	10872000	14801000	7747200	1.34617e+07	1.64987e+07	1.4758e+07	1.37602e+07	14801000	1.14658e+07	1.49061e+07	1.33423e+07	1.11721	0.3083	0.159896	0.511026
>sp|P99026|PSB4_MOUSE Proteasome subunit beta type-4 OS=Mus musculus GN=Psmb4 PE=1 SV=1	6	158200000	128910000	115250000	131640000	166370000	129280000	1.95147e+08	1.83809e+08	2.06671e+08	1.66611e+08	166370000	1.91333e+08	1.95209e+08	1.74771e+08	1.11694	0.130274	0.159549	0.885143
>sp|P47941|CRKL_MOUSE Crk-like protein OS=Mus musculus GN=Crkl PE=1 SV=2	9	35328000	25523000	22290000	21210000	39305000	27902000	4.35786e+07	3.63925e+07	3.99714e+07	2.68446e+07	39305000	4.12947e+07	3.99808e+07	3.58148e+07	1.11632	0.463412	0.158754	0.334033
>sp|P12367|KAP2_MOUSE cAMP-dependent protein kinase type II-alpha regulatory subunit OS=Mus musculus GN=Prkar2a PE=1 SV=2	8	23220000	16930000	22179000	15821000	30427000	21946000	2.86429e+07	2.414e+07	3.97723e+07	2.0024e+07	30427000	3.24799e+07	3.08517e+07	2.76436e+07	1.11605	0.630273	0.158405	0.200472
>sp|O35643|AP1B1_MOUSE AP-1 complex subunit beta-1 OS=Mus musculus GN=Ap1b1 PE=1 SV=2	26	104070000	75880000	80215000	81538000	120880000	79217000	1.28375e+08	1.08195e+08	1.43845e+08	1.03199e+08	120880000	1.17241e+08	1.26805e+08	1.13773e+08	1.11454	0.352534	0.15645	0.452799
>sp|Q6P1G0|HEAT6_MOUSE HEAT repeat-containing protein 6 OS=Mus musculus GN=Heatr6 PE=2 SV=1	3	1729500	2635100	1768800	3233100	2030800	1360800	2.13341e+06	3.75731e+06	3.17189e+06	4.092e+06	2030800	2.01397e+06	3.02087e+06	2.71226e+06	1.11379	0.656909	0.155471	0.182495
>sp|P97825|HN1_MOUSE Hematological and neurological expressed 1 protein OS=Mus musculus GN=Hn1 PE=1 SV=3	2	16371000	17590000	9166700	11339000	22651000	12439000	2.01943e+07	2.50811e+07	1.64381e+07	1.43513e+07	22651000	1.84096e+07	2.05712e+07	1.84706e+07	1.11372	0.573455	0.155391	0.241501
>sp|P51410|RL9_MOUSE 60S ribosomal protein L9 OS=Mus musculus GN=Rpl9 PE=2 SV=2	7	217730000	187660000	166290000	191440000	243680000	177830000	2.68579e+08	2.67579e+08	2.98198e+08	2.42297e+08	243680000	2.63187e+08	2.78119e+08	2.49721e+08	1.11372	0.0783186	0.155382	1.10614
>sp|P51150|RAB7A_MOUSE Ras-related protein Rab-7a OS=Mus musculus GN=Rab7a PE=1 SV=2	11	277060000	236010000	230350000	227380000	324600000	248720000	3.41766e+08	3.3652e+08	4.13074e+08	2.87785e+08	324600000	3.68104e+08	3.63786e+08	3.2683e+08	1.11308	0.328885	0.154553	0.482956
>sp|Q6PHZ2|KCC2D_MOUSE Calcium/calmodulin-dependent protein kinase type II subunit delta OS=Mus musculus GN=Camk2d PE=1 SV=1	10	19483000	21964000	10438000	17517000	20883000	15874000	2.40331e+07	3.13178e+07	1.87179e+07	2.21705e+07	20883000	2.34934e+07	2.46896e+07	2.21823e+07	1.11303	0.623851	0.154495	0.204919
>sp|Q0KL02|TRIO_MOUSE Triple functional domain protein OS=Mus musculus GN=Trio PE=1 SV=3	2	1676800	1524100	1364200	1531500	2180500	1277000	2.06841e+06	2.17317e+06	2.44634e+06	1.93835e+06	2180500	1.88995e+06	2.22931e+06	2.00293e+06	1.11302	0.185377	0.154479	0.731944
>sp|Q9D7X3|DUS3_MOUSE Dual specificity protein phosphatase 3 OS=Mus musculus GN=Dusp3 PE=1 SV=1	4	47553000	44563000	22227000	37111000	49410000	33298000	5.86587e+07	6.35411e+07	3.98584e+07	4.69698e+07	49410000	4.92808e+07	5.40194e+07	4.85535e+07	1.11257	0.60718	0.153901	0.216682
>sp|P05132|KAPCA_MOUSE cAMP-dependent protein kinase catalytic subunit alpha OS=Mus musculus GN=Prkaca PE=1 SV=3	8	24064000	20350000	15152000	19930000	24100000	18831000	2.9684e+07	2.90165e+07	2.71712e+07	2.52245e+07	24100000	2.78697e+07	2.86239e+07	2.57314e+07	1.11241	0.113396	0.153688	0.945404
>sp|O89079|COPE_MOUSE Coatomer subunit epsilon OS=Mus musculus GN=Cope PE=2 SV=3	7	53900000	40797000	37566000	43755000	57845000	40152000	6.6488e+07	5.81712e+07	6.7365e+07	5.53788e+07	57845000	5.94247e+07	6.40081e+07	5.75495e+07	1.11223	0.142106	0.153451	0.847389
>sp|Q61239|FNTA_MOUSE Protein farnesyltransferase/geranylgeranyltransferase type-1 subunit alpha OS=Mus musculus GN=Fnta PE=1 SV=1	10	16476000	22848000	18835000	18107000	22535000	21960000	2.03239e+07	3.25783e+07	3.37757e+07	2.29173e+07	22535000	3.25006e+07	2.88926e+07	2.59843e+07	1.11193	0.663503	0.153062	0.178157
>sp|P26450|P85A_MOUSE Phosphatidylinositol 3-kinase regulatory subunit alpha OS=Mus musculus GN=Pik3r1 PE=1 SV=2	10	22318000	20281000	19626000	16248000	31334000	20623000	2.75302e+07	2.89181e+07	3.51942e+07	2.05644e+07	31334000	3.05219e+07	3.05475e+07	2.74734e+07	1.11189	0.501422	0.153017	0.299797
>sp|Q9D0F9|PGM1_MOUSE Phosphoglucomutase-1 OS=Mus musculus GN=Pgm1 PE=1 SV=4	20	91588000	115310000	66046000	85727000	130400000	79163000	1.12978e+08	1.64417e+08	1.18437e+08	1.08501e+08	130400000	1.17161e+08	1.31944e+08	1.18687e+08	1.11169	0.522634	0.152759	0.281802
>sp|Q9JKF4|CLC6A_MOUSE C-type lectin domain family 6 member A OS=Mus musculus GN=Clec6a PE=1 SV=1	5	14834000	29857000	23252000	16079000	38026000	22914000	1.82984e+07	4.25722e+07	4.16965e+07	2.03505e+07	38026000	3.39125e+07	3.4189e+07	3.0763e+07	1.11137	0.844908	0.152337	0.0731903
>sp|Q8K2L8|TPC12_MOUSE Trafficking protein particle complex subunit 12 OS=Mus musculus GN=Trappc12 PE=1 SV=2	6	11263000	7903700	5842900	10597000	10323000	5632200	1.38934e+07	1.12697e+07	1.04777e+07	1.34122e+07	10323000	8.33561e+06	1.18803e+07	1.06903e+07	1.11132	0.515561	0.15227	0.28772
>sp|Q61081|CDC37_MOUSE Hsp90 co-chaperone Cdc37 OS=Mus musculus GN=Cdc37 PE=2 SV=1	8	95455000	106360000	98345000	102570000	119320000	102770000	1.17748e+08	1.51656e+08	1.76357e+08	1.29818e+08	119320000	1.52099e+08	1.48587e+08	1.33746e+08	1.11096	0.528795	0.151812	0.276713
>sp|Q91YN5|UAP1_MOUSE UDP-N-acetylhexosamine pyrophosphorylase OS=Mus musculus GN=Uap1 PE=1 SV=1	2	2870500	2702500	1988000	2405200	4076700	1865800	3.54089e+06	3.85341e+06	3.56497e+06	3.04416e+06	4076700	2.76137e+06	3.65309e+06	3.29408e+06	1.10899	0.425046	0.149243	0.371564
>sp|O35345|IMA7_MOUSE Importin subunit alpha-7 OS=Mus musculus GN=Kpna6 PE=1 SV=2	8	7851900	3927100	3126500	6263600	5439200	3706000	9.68566e+06	5.59954e+06	5.60658e+06	7.92757e+06	5439200	5.48485e+06	6.96392e+06	6.28387e+06	1.10822	0.72602	0.148246	0.139051
>sp|Q8BK64|AHSA1_MOUSE Activator of 90 kDa heat shock protein ATPase homolog 1 OS=Mus musculus GN=Ahsa1 PE=2 SV=2	13	130920000	116430000	98255000	121710000	141070000	107760000	1.61496e+08	1.66014e+08	1.76195e+08	1.54043e+08	141070000	1.59484e+08	1.67902e+08	1.51532e+08	1.10802	0.0893568	0.14799	1.04887
>sp|Q80VJ2|SRA1_MOUSE Steroid receptor RNA activator 1 OS=Mus musculus GN=Sra1 PE=1 SV=3	3	7884400	7961500	2717100	4818300	9979900	4961000	9.72575e+06	1.13521e+07	4.87242e+06	6.09832e+06	9979900	7.34224e+06	8.65008e+06	7.80682e+06	1.10802	0.847943	0.147979	0.0716336
>sp|Q99KK7|DPP3_MOUSE Dipeptidyl peptidase 3 OS=Mus musculus GN=Dpp3 PE=2 SV=2	25	237420000	237230000	159260000	219290000	253510000	200770000	2.92868e+08	3.38259e+08	2.85592e+08	2.77546e+08	253510000	2.97138e+08	3.05573e+08	2.76065e+08	1.10689	0.22422	0.146511	0.649326
>sp|P46467|VPS4B_MOUSE Vacuolar protein sorting-associated protein 4B OS=Mus musculus GN=Vps4b PE=1 SV=2	11	53876000	49800000	37661000	46880000	67091000	39718000	6.64584e+07	7.10083e+07	6.75353e+07	5.9334e+07	67091000	5.87823e+07	6.8334e+07	6.17358e+07	1.10688	0.121462	0.146497	0.915559
>sp|Q9DB27|MCTS1_MOUSE Malignant T-cell-amplified sequence 1 OS=Mus musculus GN=Mcts1 PE=2 SV=1	9	68990000	55171000	37972000	54236000	74169000	45074000	8.51022e+07	7.86667e+07	6.8093e+07	6.86442e+07	74169000	6.67092e+07	7.72873e+07	6.98408e+07	1.10662	0.27241	0.146162	0.564777
>sp|Q9D7E3|OVCA2_MOUSE Ovarian cancer-associated gene 2 protein homolog OS=Mus musculus GN=Ovca2 PE=2 SV=1	3	3928600	7171900	3453200	5827100	7980400	2617500	4.8461e+06	1.02262e+07	6.19243e+06	7.37511e+06	7980400	3.87388e+06	7.08824e+06	6.4098e+06	1.10585	0.770591	0.145149	0.113176
>sp|P26516|PSD7_MOUSE 26S proteasome non-ATPase regulatory subunit 7 OS=Mus musculus GN=Psmd7 PE=1 SV=2	11	167800000	134830000	106800000	141460000	182140000	116940000	2.06989e+08	1.9225e+08	1.91518e+08	1.7904e+08	182140000	1.7307e+08	1.96919e+08	1.78083e+08	1.10577	0.0373669	0.14505	1.42751
>sp|Q62422|OSTF1_MOUSE Osteoclast-stimulating factor 1 OS=Mus musculus GN=Ostf1 PE=1 SV=2	7	493640000	460070000	294690000	367080000	571500000	396420000	6.08926e+08	6.56e+08	5.28451e+08	4.64597e+08	571500000	5.86699e+08	5.97792e+08	5.40932e+08	1.10512	0.357897	0.144198	0.446242
>sp|P83940|ELOC_MOUSE Transcription elongation factor B polypeptide 1 OS=Mus musculus GN=Tceb1 PE=1 SV=1	3	9128700	7799700	7762700	7027500	10978000	8791500	1.12606e+07	1.11214e+07	1.39204e+07	8.8944e+06	10978000	1.30114e+07	1.21008e+07	1.09613e+07	1.10396	0.475217	0.142691	0.323108
>sp|P28656|NP1L1_MOUSE Nucleosome assembly protein 1-like 1 OS=Mus musculus GN=Nap1l1 PE=1 SV=2	7	168170000	160410000	120460000	144990000	193990000	144170000	2.07445e+08	2.28724e+08	2.16014e+08	1.83508e+08	193990000	2.1337e+08	2.17394e+08	1.96956e+08	1.10377	0.141203	0.142441	0.850157
>sp|Q9CYL5|GAPR1_MOUSE Golgi-associated plant pathogenesis-related protein 1 OS=Mus musculus GN=Glipr2 PE=2 SV=3	5	13403000	19749000	14471000	10704000	29040000	14469000	1.65332e+07	2.81595e+07	2.595e+07	1.35476e+07	29040000	2.1414e+07	2.35476e+07	2.13339e+07	1.10376	0.688086	0.142433	0.162357
>sp|Q9D1C1|UBE2C_MOUSE Ubiquitin-conjugating enzyme E2 C OS=Mus musculus GN=Ube2c PE=2 SV=1	2	4029500	4358200	3013800	3112300	5666100	3667300	4.97056e+06	6.21423e+06	5.40448e+06	3.9391e+06	5666100	5.42758e+06	5.52976e+06	5.01093e+06	1.10354	0.47414	0.142138	0.324093
>sp|D3Z6Q9|BIN2_MOUSE Bridging integrator 2 OS=Mus musculus GN=Bin2 PE=2 SV=1	12	90640000	88205000	72283000	75565000	133820000	69949000	1.11808e+08	1.25769e+08	1.29621e+08	9.56394e+07	133820000	1.03524e+08	1.22399e+08	1.10994e+08	1.10275	0.414124	0.141109	0.38287
>sp|P17742|PPIA_MOUSE Peptidyl-prolyl cis-trans isomerase A OS=Mus musculus GN=Ppia PE=1 SV=2	9	2279100000	1896100000	1365500000	1783200000	2322700000	1785200000	2.81137e+09	2.70359e+09	2.44867e+09	2.25692e+09	2322700000	2.64208e+09	2.65455e+09	2.40723e+09	1.10274	0.197871	0.141088	0.703619
>sp|Q9D1K2|VATF_MOUSE V-type proton ATPase subunit F OS=Mus musculus GN=Atp6v1f PE=1 SV=2	4	8165100	8139700	4425000	6650800	7144600	7633900	1.0072e+07	1.16062e+07	7.9351e+06	8.41763e+06	7144600	1.12981e+07	9.87109e+06	8.95345e+06	1.10249	0.584171	0.140766	0.23346
>sp|Q62348|TSN_MOUSE Translin OS=Mus musculus GN=Tsn PE=1 SV=1	7	114050000	82255000	75984000	89223000	135960000	73447000	1.40686e+08	1.17285e+08	1.36258e+08	1.12926e+08	135960000	1.08701e+08	1.31409e+08	1.19196e+08	1.10247	0.329369	0.140739	0.482317
>sp|Q80YW0|CYH4_MOUSE Cytohesin-4 OS=Mus musculus GN=Cyth4 PE=2 SV=1	10	59350000	42114000	43301000	57017000	60282000	39795000	7.32108e+07	6.00491e+07	7.76492e+07	7.2164e+07	60282000	5.88963e+07	7.0303e+07	6.37808e+07	1.10226	0.398296	0.140466	0.399794
>sp|Q9CZ30|OLA1_MOUSE Obg-like ATPase 1 OS=Mus musculus GN=Ola1 PE=1 SV=1	16	147020000	122700000	99953000	140220000	154740000	104040000	1.81356e+08	1.74954e+08	1.7924e+08	1.7747e+08	154740000	1.53978e+08	1.78517e+08	1.62063e+08	1.10153	0.162238	0.139504	0.789847
>sp|Q61206|PA1B2_MOUSE Platelet-activating factor acetylhydrolase IB subunit beta OS=Mus musculus GN=Pafah1b2 PE=1 SV=2	3	64625000	56522000	44222000	61886000	66621000	49084000	7.97177e+07	8.0593e+07	7.93008e+07	7.83264e+07	66621000	7.26439e+07	7.98705e+07	7.25305e+07	1.1012	0.168358	0.139076	0.773767
>sp|O88545|CSN6_MOUSE COP9 signalosome complex subunit 6 OS=Mus musculus GN=Cops6 PE=1 SV=1	7	37300000	34005000	24653000	30462000	43334000	29793000	4.60112e+07	4.84867e+07	4.42088e+07	3.85544e+07	43334000	4.40934e+07	4.62356e+07	4.1994e+07	1.10101	0.135969	0.138822	0.86656
>sp|O35309|NMI_MOUSE N-myc-interactor OS=Mus musculus GN=Nmi PE=2 SV=1	6	27820000	24537000	22737000	29448000	32544000	20411000	3.43172e+07	3.49866e+07	4.0773e+07	3.72711e+07	32544000	3.02081e+07	3.66922e+07	3.33411e+07	1.10051	0.306054	0.138175	0.514202
>sp|Q921M3|SF3B3_MOUSE Splicing factor 3B subunit 3 OS=Mus musculus GN=Sf3b3 PE=2 SV=1	6	5803500	4161000	5153600	6530800	5697700	4277500	7.15887e+06	5.93305e+06	9.24166e+06	8.26575e+06	5697700	6.33067e+06	7.44453e+06	6.76471e+06	1.10049	0.618047	0.138152	0.208978
>sp|Q9DCD0|6PGD_MOUSE 6-phosphogluconate dehydrogenase, decarboxylating OS=Mus musculus GN=Pgd PE=2 SV=3	21	2045100000	2152100000	1272200000	1936000000	2342400000	1597200000	2.52272e+09	3.06862e+09	2.28136e+09	2.45031e+09	2342400000	2.36384e+09	2.62423e+09	2.38552e+09	1.10007	0.419375	0.137593	0.377397
>sp|O08582|GTPB1_MOUSE GTP-binding protein 1 OS=Mus musculus GN=Gtpbp1 PE=1 SV=2	10	27411000	22726000	19525000	24143000	27121000	23234000	3.38127e+07	3.24043e+07	3.50131e+07	3.05568e+07	27121000	3.43861e+07	3.37434e+07	3.0688e+07	1.09956	0.282525	0.13693	0.548944
>sp|Q9JHW2|NIT2_MOUSE Omega-amidase NIT2 OS=Mus musculus GN=Nit2 PE=1 SV=1	8	19459000	15124000	13204000	15023000	21099000	15466000	2.40035e+07	2.15649e+07	2.3678e+07	1.9014e+07	21099000	2.28896e+07	2.30821e+07	2.10008e+07	1.0991	0.21647	0.136329	0.664602
>sp|Q8CIH5|PLCG2_MOUSE 1-phosphatidylinositol 4,5-bisphosphate phosphodiesterase gamma-2 OS=Mus musculus GN=Plcg2 PE=1 SV=1	42	286610000	270380000	205530000	244900000	322740000	253630000	3.53546e+08	3.85527e+08	3.68565e+08	3.09959e+08	322740000	3.7537e+08	3.69213e+08	3.36023e+08	1.09877	0.232812	0.135891	0.632995
>sp|Q9D819|IPYR_MOUSE Inorganic pyrophosphatase OS=Mus musculus GN=Ppa1 PE=1 SV=1	11	112750000	112810000	89627000	89682000	139780000	112240000	1.39082e+08	1.60852e+08	1.60723e+08	1.13507e+08	139780000	1.66114e+08	1.53552e+08	1.398e+08	1.09837	0.457823	0.135364	0.339302
>sp|Q99JF5|MVD1_MOUSE Diphosphomevalonate decarboxylase OS=Mus musculus GN=Mvd PE=1 SV=2	9	57792000	56972000	29156000	50818000	55180000	45259000	7.12889e+07	8.12347e+07	5.22838e+07	6.43182e+07	55180000	6.6983e+07	6.82691e+07	6.21604e+07	1.09827	0.615975	0.135238	0.210437
>sp|Q921Z5|TFIP8_MOUSE Tumor necrosis factor alpha-induced protein 8 OS=Mus musculus GN=Tnfaip8 PE=2 SV=1	5	57653000	44755000	39275000	41172000	67316000	45662000	7.11175e+07	6.38148e+07	7.04296e+07	5.21096e+07	67316000	6.75794e+07	6.8454e+07	6.2335e+07	1.09816	0.3711	0.135092	0.430509
>sp|Q9CQ80|VPS25_MOUSE Vacuolar protein-sorting-associated protein 25 OS=Mus musculus GN=Vps25 PE=2 SV=1	9	36714000	30599000	21771000	30923000	39077000	25885000	4.52883e+07	4.36302e+07	3.90407e+07	3.91379e+07	39077000	3.83096e+07	4.26531e+07	3.88415e+07	1.09813	0.173319	0.135051	0.761154
>sp|Q9Z0H7|BCL10_MOUSE B-cell lymphoma/leukemia 10 OS=Mus musculus GN=Bcl10 PE=1 SV=1	3	6011300	8742900	2266200	5113400	7870300	5044800	7.4152e+06	1.24662e+07	4.06385e+06	6.47181e+06	7870300	7.46627e+06	7.98176e+06	7.26946e+06	1.09799	0.991158	0.13486	0.0038572
>sp|Q8VDV3|R3GEF_MOUSE Guanine nucleotide exchange factor for Rab-3A OS=Mus musculus GN=Rab3il1 PE=2 SV=1	7	20106000	17773000	10478000	13203000	29283000	11345000	2.48016e+07	2.5342e+07	1.87896e+07	1.67105e+07	29283000	1.67905e+07	2.29777e+07	2.0928e+07	1.09794	0.604468	0.134803	0.218627
>sp|Q8K2Q7|BROX_MOUSE BRO1 domain-containing protein BROX OS=Mus musculus GN=Brox PE=2 SV=1	8	45758000	38607000	24491000	37188000	52574000	28320000	5.64445e+07	5.50486e+07	4.39183e+07	4.70673e+07	52574000	4.19134e+07	5.18038e+07	4.71849e+07	1.09789	0.427267	0.134733	0.369301
>sp|Q6ZQA0|NBEL2_MOUSE Neurobeachin-like protein 2 OS=Mus musculus GN=Nbeal2 PE=2 SV=2	32	51237000	44472000	47427000	46721000	69289000	43522000	6.32031e+07	6.34113e+07	8.50482e+07	5.91328e+07	69289000	6.44122e+07	7.05542e+07	6.4278e+07	1.09764	0.492591	0.134407	0.307513
>sp|Q9QXS1|PLEC_MOUSE Plectin OS=Mus musculus GN=Plec PE=1 SV=2	13	16575000	24322000	8125900	22824000	19377000	10297000	2.0446e+07	3.468e+07	1.45717e+07	2.88874e+07	19377000	1.52395e+07	2.32326e+07	2.11679e+07	1.09754	0.849401	0.134268	0.0708873
>sp|Q9CSU0|RPR1B_MOUSE Regulation of nuclear pre-mRNA domain-containing protein 1B OS=Mus musculus GN=Rprd1b PE=1 SV=2	4	9897100	13185000	7797600	12848000	13119000	7849900	1.22085e+07	1.88001e+07	1.3983e+07	1.62612e+07	13119000	1.16178e+07	1.49972e+07	1.3666e+07	1.09741	0.622587	0.134104	0.2058
>sp|Q04207|TF65_MOUSE Transcription factor p65 OS=Mus musculus GN=Rela PE=1 SV=1	5	24833000	22727000	19718000	25869000	29559000	18498000	3.06326e+07	3.24058e+07	3.53592e+07	3.27413e+07	29559000	2.73769e+07	3.27992e+07	2.98924e+07	1.09724	0.234782	0.133881	0.629335
>sp|Q9DBL7|COASY_MOUSE Bifunctional coenzyme A synthase OS=Mus musculus GN=Coasy PE=1 SV=2	6	16661000	13578000	12479000	14187000	19098000	13376000	2.05521e+07	1.93605e+07	2.23779e+07	1.79559e+07	19098000	1.97964e+07	2.07635e+07	1.89501e+07	1.09569	0.159276	0.131844	0.797849
>sp|Q3B7Z2|OSBP1_MOUSE Oxysterol-binding protein 1 OS=Mus musculus GN=Osbp PE=1 SV=3	12	24267000	22004000	15662000	18112000	30575000	18981000	2.99344e+07	3.13749e+07	2.80858e+07	2.29236e+07	30575000	2.80917e+07	2.97983e+07	2.71968e+07	1.09566	0.376017	0.131797	0.424792
>sp|Q62086|PON2_MOUSE Serum paraoxonase/arylesterase 2 OS=Mus musculus GN=Pon2 PE=1 SV=2	2	1828100	1622300	1899100	1673600	2645000	1701800	2.25504e+06	2.31319e+06	3.40555e+06	2.1182e+06	2645000	2.51865e+06	2.65793e+06	2.42728e+06	1.09502	0.643417	0.130958	0.191507
>sp|Q9QUR7|PIN1_MOUSE Peptidyl-prolyl cis-trans isomerase NIMA-interacting 1 OS=Mus musculus GN=Pin1 PE=1 SV=1	3	11226000	9377800	5471700	2379300	12742000	12228000	1.38478e+07	1.33715e+07	9.81209e+06	3.01138e+06	12742000	1.80973e+07	1.23438e+07	1.12836e+07	1.09396	0.620733	0.129561	0.207095
>sp|Q8JZV7|NAGA_MOUSE Putative N-acetylglucosamine-6-phosphate deacetylase OS=Mus musculus GN=Amdhd2 PE=2 SV=1	12	56143000	51158000	29518000	50127000	51885000	42635000	6.92548e+07	7.29447e+07	5.2933e+07	6.34436e+07	51885000	6.30995e+07	6.50442e+07	5.9476e+07	1.09362	0.524879	0.129111	0.279941
>sp|Q64674|SPEE_MOUSE Spermidine synthase OS=Mus musculus GN=Srm PE=2 SV=1	11	125780000	92371000	71198000	91404000	118140000	98264000	1.55155e+08	1.31709e+08	1.27675e+08	1.15686e+08	118140000	1.4543e+08	1.3818e+08	1.26419e+08	1.09303	0.394714	0.128337	0.403718
>sp|Q61598|GDIB_MOUSE Rab GDP dissociation inhibitor beta OS=Mus musculus GN=Gdi2 PE=1 SV=1	24	1717000000	1506000000	1395400000	1506300000	2008400000	1543600000	2.11799e+09	2.14736e+09	2.50229e+09	1.90646e+09	2008400000	2.28452e+09	2.25588e+09	2.06646e+09	1.09167	0.31155	0.126531	0.506472
>sp|Q8K268|ABCF3_MOUSE ATP-binding cassette sub-family F member 3 OS=Mus musculus GN=Abcf3 PE=1 SV=1	6	10078000	10162000	6105800	9633800	12190000	6970100	1.24317e+07	1.44897e+07	1.09492e+07	1.21931e+07	12190000	1.03157e+07	1.26235e+07	1.15663e+07	1.09141	0.447006	0.126191	0.349686
>sp|Q78ZA7|NP1L4_MOUSE Nucleosome assembly protein 1-like 4 OS=Mus musculus GN=Nap1l4 PE=1 SV=1	8	94538000	68769000	48278000	75233000	89357000	61845000	1.16617e+08	9.80557e+07	8.65742e+07	9.52192e+07	89357000	9.15301e+07	1.00416e+08	9.20354e+07	1.09105	0.453845	0.125721	0.343092
>sp|P11352|GPX1_MOUSE Glutathione peroxidase 1 OS=Mus musculus GN=Gpx1 PE=1 SV=2	11	452660000	406080000	283790000	352000000	590800000	320070000	5.58376e+08	5.79017e+08	5.08905e+08	4.45511e+08	590800000	4.73701e+08	5.48766e+08	5.03337e+08	1.09025	0.402908	0.124665	0.394794
>sp|Q9D8C4|IN35_MOUSE Interferon-induced 35 kDa protein homolog OS=Mus musculus GN=Ifi35 PE=2 SV=3	4	19269000	16329000	12056000	13241000	23327000	15477000	2.37691e+07	2.3283e+07	2.16193e+07	1.67586e+07	23327000	2.29058e+07	2.28905e+07	2.09971e+07	1.09017	0.466258	0.124557	0.331374
>sp|Q8BWU5|OSGEP_MOUSE Probable tRNA threonylcarbamoyladenosine biosynthesis protein Osgep OS=Mus musculus GN=Osgep PE=2 SV=2	6	15040000	10951000	9531500	12963000	14438000	10933000	1.85525e+07	1.56147e+07	1.70923e+07	1.64067e+07	14438000	1.61808e+07	1.70865e+07	1.56752e+07	1.09004	0.256984	0.124377	0.590094
>sp|P25206|MCM3_MOUSE DNA replication licensing factor MCM3 OS=Mus musculus GN=Mcm3 PE=1 SV=2	11	17197000	13039000	13076000	13765000	19302000	14397000	2.12132e+07	1.85919e+07	2.34485e+07	1.74218e+07	19302000	2.13074e+07	2.10845e+07	1.93437e+07	1.08999	0.393677	0.124319	0.40486
>sp|Q8BJY1|PSMD5_MOUSE 26S proteasome non-ATPase regulatory subunit 5 OS=Mus musculus GN=Psmd5 PE=1 SV=4	13	70080000	62093000	39891000	48495000	82202000	55807000	8.64467e+07	8.85366e+07	7.15343e+07	6.1378e+07	82202000	8.25939e+07	8.21725e+07	7.53913e+07	1.08995	0.492632	0.124258	0.307478
>sp|Q3U487|HECD3_MOUSE E3 ubiquitin-protein ligase HECTD3 OS=Mus musculus GN=Hectd3 PE=1 SV=2	6	5867600	7074200	7033600	6774400	9613600	6276000	7.23794e+06	1.00869e+07	1.2613e+07	8.57407e+06	9613600	9.28843e+06	9.97926e+06	9.1587e+06	1.08959	0.742217	0.123791	0.129469
>sp|Q9D2N9|VP33A_MOUSE Vacuolar protein sorting-associated protein 33A OS=Mus musculus GN=Vps33a PE=1 SV=2	2	862800	725580	729340	1091300	803450	636680	1.0643e+06	1.03458e+06	1.30788e+06	1.38121e+06	803450	942282	1.13559e+06	1.04231e+06	1.08949	0.591692	0.123651	0.227905
>sp|P97429|ANXA4_MOUSE Annexin A4 OS=Mus musculus GN=Anxa4 PE=2 SV=4	18	2173300000	2370800000	1244700000	2197800000	2264300000	1734000000	2.68086e+09	3.38045e+09	2.23205e+09	2.78166e+09	2264300000	2.56631e+09	2.76445e+09	2.53742e+09	1.08947	0.617092	0.123631	0.20965
>sp|Q78JT3|3HAO_MOUSE 3-hydroxyanthranilate 3,4-dioxygenase OS=Mus musculus GN=Haao PE=1 SV=1	3	4053100	3608600	4717200	3433400	6497900	4215200	4.99967e+06	5.1454e+06	8.45909e+06	4.34551e+06	6497900	6.23846e+06	6.20139e+06	5.69396e+06	1.08912	0.758964	0.123159	0.119779
>sp|P70261|PALD_MOUSE Paladin OS=Mus musculus GN=Pald1 PE=1 SV=1	17	41873000	37546000	35081000	34957000	50603000	40245000	5.16522e+07	5.35357e+07	6.29088e+07	4.42436e+07	50603000	5.95623e+07	5.60322e+07	5.14696e+07	1.08865	0.451976	0.122536	0.344885
>sp|P53808|PPCT_MOUSE Phosphatidylcholine transfer protein OS=Mus musculus GN=Pctp PE=1 SV=2	2	3999700	3523000	2325700	3209700	4575400	2933700	4.9338e+06	5.02334e+06	4.17055e+06	4.06238e+06	4575400	4.34185e+06	4.70923e+06	4.32654e+06	1.08845	0.309747	0.122276	0.508993
>sp|Q8BMJ3|IF1AX_MOUSE Eukaryotic translation initiation factor 1A, X-chromosomal OS=Mus musculus GN=Eif1ax PE=2 SV=3	4	2841500	3038400	3048800	2148400	3249400	4226500	3.50511e+06	4.33236e+06	5.46724e+06	2.71914e+06	3249400	6.25519e+06	4.43491e+06	4.07458e+06	1.08843	0.665898	0.122254	0.176592
>sp|Q9DCL2|FA96A_MOUSE MIP18 family protein FAM96A OS=Mus musculus GN=Fam96a PE=2 SV=1	3	2821200	2042900	1767500	2324700	2628900	2173800	3.48007e+06	2.91291e+06	3.16956e+06	2.94227e+06	2628900	3.21721e+06	3.18751e+06	2.92946e+06	1.08809	0.336034	0.121797	0.473617
>sp|P06151|LDHA_MOUSE L-lactate dehydrogenase A chain OS=Mus musculus GN=Ldha PE=1 SV=3	15	3235300000	2988300000	2136000000	2813500000	3580500000	2680900000	3.99088e+09	4.26093e+09	3.83037e+09	3.56093e+09	3580500000	3.96771e+09	4.02739e+09	3.70305e+09	1.08759	0.147989	0.121134	0.82977
>sp|P34022|RANG_MOUSE Ran-specific GTPase-activating protein OS=Mus musculus GN=Ranbp1 PE=1 SV=2	5	187440000	138120000	102360000	120400000	205280000	138400000	2.31215e+08	1.96941e+08	1.83556e+08	1.52385e+08	205280000	2.04831e+08	2.03904e+08	1.87499e+08	1.0875	0.506876	0.121012	0.295098
>sp|P12388|PAI2_MOUSE Plasminogen activator inhibitor 2, macrophage OS=Mus musculus GN=Serpinb2 PE=2 SV=1	15	197390000	96838000	84297000	169510000	124000000	102400000	2.43489e+08	1.38078e+08	1.51165e+08	2.14542e+08	124000000	1.51551e+08	1.77578e+08	1.63364e+08	1.087	0.762004	0.120357	0.118043
>sp|Q7TSS2|UB2Q1_MOUSE Ubiquitin-conjugating enzyme E2 Q1 OS=Mus musculus GN=Ube2q1 PE=2 SV=2	3	10084000	8690700	5313400	8862700	11427000	6074800	1.24391e+07	1.23918e+07	9.52822e+06	1.12171e+07	11427000	8.99066e+06	1.1453e+07	1.05449e+07	1.08612	0.528667	0.119179	0.276818
>sp|Q5SUR0|PUR4_MOUSE Phosphoribosylformylglycinamidine synthase OS=Mus musculus GN=Pfas PE=2 SV=1	17	39008000	31166000	22142000	30490000	38275000	30353000	4.81181e+07	4.44387e+07	3.9706e+07	3.85899e+07	38275000	4.49222e+07	4.40876e+07	4.05957e+07	1.08602	0.342193	0.119045	0.465729
>sp|Q8BT60|CPNE3_MOUSE Copine-3 OS=Mus musculus GN=Cpne3 PE=1 SV=2	14	102420000	92862000	64350000	88191000	103410000	87537000	1.2634e+08	1.32409e+08	1.15395e+08	1.1162e+08	103410000	1.29554e+08	1.24715e+08	1.14861e+08	1.08579	0.345672	0.118739	0.461336
>sp|Q9CXU9|EIF1B_MOUSE Eukaryotic translation initiation factor 1b OS=Mus musculus GN=Eif1b PE=2 SV=2;>sp|P48024|EIF1_MOUSE Eukaryotic translation initiation factor 1 OS=Mus musculus GN=Eif1 PE=2 SV=2	3	35563000	43450000	20928000	30706000	39218000	36460000	4.38685e+07	6.19541e+07	3.7529e+07	3.88633e+07	39218000	5.39605e+07	4.77839e+07	4.40139e+07	1.08565	0.717106	0.118563	0.144416
>sp|P35293|RAB18_MOUSE Ras-related protein Rab-18 OS=Mus musculus GN=Rab18 PE=2 SV=2	3	6010100	4975900	5941900	6032800	7839600	5207600	7.41372e+06	7.09499e+06	1.06553e+07	7.63546e+06	7839600	7.70721e+06	8.38799e+06	7.72742e+06	1.08548	0.66483	0.118339	0.17729
>sp|Q9D0J4|ARL2_MOUSE ADP-ribosylation factor-like protein 2 OS=Mus musculus GN=Arl2 PE=1 SV=1	7	15299000	14324000	9810100	11180000	20740000	11840000	1.8872e+07	2.04242e+07	1.75919e+07	1.415e+07	20740000	1.75231e+07	1.89627e+07	1.74711e+07	1.08538	0.502124	0.118197	0.299189
>sp|Q00519|XDH_MOUSE Xanthine dehydrogenase/oxidase OS=Mus musculus GN=Xdh PE=1 SV=5	16	47438000	46272000	24027000	44497000	54201000	29672000	5.85168e+07	6.59779e+07	4.30863e+07	5.63179e+07	54201000	4.39143e+07	5.58603e+07	5.14778e+07	1.08514	0.658431	0.117875	0.18149
>sp|Q91V12|BACH_MOUSE Cytosolic acyl coenzyme A thioester hydrolase OS=Mus musculus GN=Acot7 PE=1 SV=2	9	206230000	178200000	161840000	197140000	228340000	174550000	2.54394e+08	2.5409e+08	2.90219e+08	2.49512e+08	228340000	2.58333e+08	2.66234e+08	2.45395e+08	1.08492	0.233945	0.117591	0.630886
>sp|Q9QXG2|RAE1_MOUSE Rab proteins geranylgeranyltransferase component A 1 OS=Mus musculus GN=Chm PE=2 SV=1	7	6048700	9155600	4419500	6663300	9625600	5523700	7.46133e+06	1.30547e+07	7.92524e+06	8.43345e+06	9625600	8.17503e+06	9.48042e+06	8.7447e+06	1.08413	0.806871	0.116544	0.0931957
>sp|O55013|TPPC3_MOUSE Trafficking protein particle complex subunit 3 OS=Mus musculus GN=Trappc3 PE=1 SV=1	3	10424000	12273000	5902600	6839400	14538000	9852700	1.28585e+07	1.74997e+07	1.05848e+07	8.65633e+06	14538000	1.45819e+07	1.36477e+07	1.25921e+07	1.08383	0.721619	0.116136	0.141692
>sp|O88520|SHOC2_MOUSE Leucine-rich repeat protein SHOC-2 OS=Mus musculus GN=Shoc2 PE=2 SV=2	2	2368400	2290100	1661500	2207800	2838700	1910700	2.92152e+06	3.26539e+06	2.97947e+06	2.79432e+06	2838700	2.82782e+06	3.05546e+06	2.82028e+06	1.08339	0.145508	0.115552	0.837112
>sp|Q9QXB9|DRG2_MOUSE Developmentally-regulated GTP-binding protein 2 OS=Mus musculus GN=Drg2 PE=1 SV=1	9	45729000	43554000	44570000	54617000	54064000	40578000	5.64087e+07	6.21024e+07	7.99249e+07	6.91264e+07	54064000	6.00551e+07	6.61453e+07	6.10818e+07	1.0829	0.593673	0.114895	0.226453
>sp|Q921M7|FA49B_MOUSE Protein FAM49B OS=Mus musculus GN=Fam49b PE=2 SV=1	13	291150000	272830000	221830000	217010000	379700000	273130000	3.59146e+08	3.8902e+08	3.97795e+08	2.7466e+08	379700000	4.0423e+08	3.81987e+08	3.52864e+08	1.08254	0.525959	0.114414	0.279048
>sp|Q8CBW3|ABI1_MOUSE Abl interactor 1 OS=Mus musculus GN=Abi1 PE=1 SV=3	5	19622000	19152000	13039000	16572000	24900000	15759000	2.42046e+07	2.73083e+07	2.33821e+07	2.09745e+07	24900000	2.33232e+07	2.4965e+07	2.30659e+07	1.08233	0.312221	0.114145	0.505537
>sp|O88712|CTBP1_MOUSE C-terminal-binding protein 1 OS=Mus musculus GN=Ctbp1 PE=1 SV=2	3	3112100	2589900	1909500	2565500	4230700	1788300	3.83891e+06	3.69286e+06	3.4242e+06	3.24704e+06	4230700	2.64667e+06	3.65199e+06	3.3748e+06	1.08213	0.555253	0.113879	0.255509
>sp|Q91V64|ISOC1_MOUSE Isochorismatase domain-containing protein 1 OS=Mus musculus GN=Isoc1 PE=2 SV=1	6	36767000	30090000	25191000	32785000	42665000	26452000	4.53537e+07	4.29044e+07	4.51736e+07	4.14946e+07	42665000	3.91488e+07	4.44772e+07	4.11028e+07	1.0821	0.0698932	0.113832	1.15556
>sp|Q2NL51|GSK3A_MOUSE Glycogen synthase kinase-3 alpha OS=Mus musculus GN=Gsk3a PE=1 SV=2	3	5028300	4362600	3005700	4616100	4743200	3972500	6.20263e+06	6.2205e+06	5.38995e+06	5.8424e+06	4743200	5.87927e+06	5.93769e+06	5.48829e+06	1.08188	0.399581	0.113546	0.398395
>sp|Q9DCJ9|NPL_MOUSE N-acetylneuraminate lyase OS=Mus musculus GN=Npl PE=1 SV=1	3	5589800	5430500	2116300	4402100	5202300	4237100	6.89526e+06	7.74319e+06	3.79504e+06	5.57155e+06	5202300	6.27088e+06	6.1445e+06	5.68157e+06	1.08148	0.886744	0.113004	0.0522016
>sp|Q9R1P1|PSB3_MOUSE Proteasome subunit beta type-3 OS=Mus musculus GN=Psmb3 PE=1 SV=1	5	198400000	163440000	127060000	168200000	209920000	155180000	2.44735e+08	2.33044e+08	2.2785e+08	2.12884e+08	209920000	2.29665e+08	2.3521e+08	2.1749e+08	1.08148	0.0928799	0.113001	1.03208
>sp|Q3UGR5|HDHD2_MOUSE Haloacid dehalogenase-like hydrolase domain-containing protein 2 OS=Mus musculus GN=Hdhd2 PE=1 SV=2	4	24252000	18148000	14305000	20686000	22282000	18141000	2.99159e+07	2.58767e+07	2.56523e+07	2.61814e+07	22282000	2.68485e+07	2.71483e+07	2.5104e+07	1.08143	0.362479	0.112947	0.440717
>sp|O89086|RBM3_MOUSE Putative RNA-binding protein 3 OS=Mus musculus GN=Rbm3 PE=1 SV=1	3	27979000	29073000	18041000	23280000	37167000	22660000	3.45133e+07	4.14543e+07	3.23519e+07	2.94645e+07	37167000	3.35366e+07	3.61065e+07	3.33894e+07	1.08138	0.484553	0.11287	0.314659
>sp|B2RXR6|ANR44_MOUSE Serine/threonine-protein phosphatase 6 regulatory ankyrin repeat subunit B OS=Mus musculus GN=Ankrd44 PE=2 SV=1	17	54811000	37400000	46301000	48519000	58107000	46763000	6.76117e+07	5.33276e+07	8.3029e+07	6.14084e+07	58107000	6.92089e+07	6.79894e+07	6.29081e+07	1.08077	0.677559	0.112065	0.169053
>sp|P63094|GNAS2_MOUSE Guanine nucleotide-binding protein G(s) subunit alpha isoforms short OS=Mus musculus GN=Gnas PE=1 SV=1;>sp|Q6R0H7|GNAS1_MOUSE Guanine nucleotide-binding protein G(s) subunit alpha isoforms XLas OS=Mus musculus GN=Gnas PE=2 SV=1	7	20322000	29216000	21082000	30322000	36160000	14989000	2.50681e+07	4.16582e+07	3.78052e+07	3.83773e+07	36160000	2.21836e+07	3.48438e+07	3.22403e+07	1.08075	0.740312	0.112038	0.130585
>sp|Q3UEB3|PUF60_MOUSE Poly(U)-binding-splicing factor PUF60 OS=Mus musculus GN=Puf60 PE=2 SV=2	5	9507700	5668100	4467400	8262000	8430200	4634500	1.17282e+07	8.08198e+06	8.01114e+06	1.04569e+07	8430200	6.85902e+06	9.27376e+06	8.58203e+06	1.0806	0.686612	0.111835	0.163289
>sp|Q8BVF2|PDCL3_MOUSE Phosducin-like protein 3 OS=Mus musculus GN=Pdcl3 PE=1 SV=1	6	17875000	21141000	14458000	16980000	22961000	18819000	2.20496e+07	3.01443e+07	2.59267e+07	2.14909e+07	22961000	2.7852e+07	2.60402e+07	2.41013e+07	1.08045	0.561941	0.111631	0.25031
>sp|A3KMP2|TTC38_MOUSE Tetratricopeptide repeat protein 38 OS=Mus musculus GN=Ttc38 PE=2 SV=2	7	11577000	10914000	8852300	11270000	17458000	7165200	1.42807e+07	1.55619e+07	1.58743e+07	1.4264e+07	17458000	1.06044e+07	1.5239e+07	1.41088e+07	1.08011	0.576606	0.111173	0.239121
>sp|Q8VE88|F1142_MOUSE Protein FAM114A2 OS=Mus musculus GN=Fam114a2 PE=1 SV=2	4	6730200	6723300	3758900	6481800	7567000	4753600	8.30199e+06	9.58655e+06	6.74062e+06	8.20374e+06	7567000	7.03529e+06	8.20972e+06	7.60201e+06	1.07994	0.585937	0.110953	0.232149
>sp|Q91V92|ACLY_MOUSE ATP-citrate synthase OS=Mus musculus GN=Acly PE=1 SV=1	39	730310000	660270000	488060000	651320000	863060000	560620000	9.00869e+08	9.41459e+08	8.7521e+08	8.24348e+08	863060000	8.29713e+08	9.05846e+08	8.3904e+08	1.07962	0.0479275	0.110526	1.31942
>sp|Q8C6G8|WDR26_MOUSE WD repeat-containing protein 26 OS=Mus musculus GN=Wdr26 PE=1 SV=3	3	7395800	5401800	4527000	6830600	7288000	4848800	9.12304e+06	7.70227e+06	8.11801e+06	8.6452e+06	7288000	7.17619e+06	8.31444e+06	7.70313e+06	1.07936	0.377687	0.110175	0.422868
>sp|P70677|CASP3_MOUSE Caspase-3 OS=Mus musculus GN=Casp3 PE=1 SV=1	7	50916000	59164000	36802000	40956000	75895000	47144000	6.28071e+07	8.43602e+07	6.59949e+07	5.18362e+07	75895000	6.97728e+07	7.10541e+07	6.58347e+07	1.07928	0.614454	0.11007	0.211511
>sp|P97315|CSRP1_MOUSE Cysteine and glycine-rich protein 1 OS=Mus musculus GN=Csrp1 PE=1 SV=3	6	57495000	60724000	45270000	58105000	75480000	48742000	7.09226e+07	8.65846e+07	8.11801e+07	7.3541e+07	75480000	7.21378e+07	7.95624e+07	7.37196e+07	1.07926	0.339503	0.110039	0.469156
>sp|Q9Z1E4|GYS1_MOUSE Glycogen [starch] synthase, muscle OS=Mus musculus GN=Gys1 PE=1 SV=2	9	26095000	27682000	17684000	24658000	30292000	23170000	3.21893e+07	3.94709e+07	3.17117e+07	3.12086e+07	30292000	3.42914e+07	3.44573e+07	3.19307e+07	1.07913	0.430381	0.109868	0.366147
>sp|Q9ERK4|XPO2_MOUSE Exportin-2 OS=Mus musculus GN=Cse1l PE=2 SV=1	36	198420000	167380000	152230000	174980000	248740000	156010000	2.4476e+08	2.38662e+08	2.72985e+08	2.21465e+08	248740000	2.30894e+08	2.52136e+08	2.33699e+08	1.07889	0.233597	0.109547	0.631534
>sp|P70168|IMB1_MOUSE Importin subunit beta-1 OS=Mus musculus GN=Kpnb1 PE=1 SV=2	25	394850000	335410000	314940000	386610000	491250000	295820000	4.87065e+08	4.78251e+08	5.64764e+08	4.89316e+08	491250000	4.37811e+08	5.10027e+08	4.72792e+08	1.07875	0.320844	0.109366	0.493705
>sp|P28650|PURA1_MOUSE Adenylosuccinate synthetase isozyme 1 OS=Mus musculus GN=Adssl1 PE=1 SV=2	14	67571000	62749000	28308000	56087000	61963000	50215000	8.33518e+07	8.94719e+07	5.07631e+07	7.09869e+07	61963000	7.43178e+07	7.45289e+07	6.90892e+07	1.07873	0.814087	0.10934	0.0893291
>sp|Q80Y98|DDHD2_MOUSE Phospholipase DDHD2 OS=Mus musculus GN=Ddhd2 PE=1 SV=3	6	7849300	6763200	5932800	5636500	10244000	7029400	9.68245e+06	9.64345e+06	1.0639e+07	7.13388e+06	10244000	1.04035e+07	9.98828e+06	9.26044e+06	1.0786	0.548845	0.109155	0.260551
>sp|Q6PDL0|DC1L2_MOUSE Cytoplasmic dynein 1 light intermediate chain 2 OS=Mus musculus GN=Dync1li2 PE=1 SV=2	8	29092000	21660000	18087000	21004000	31621000	22838000	3.58862e+07	3.08844e+07	3.24344e+07	2.65839e+07	31621000	3.38001e+07	3.30683e+07	3.06683e+07	1.07826	0.413776	0.108702	0.383234
>sp|Q69ZK0|PREX1_MOUSE Phosphatidylinositol 3,4,5-trisphosphate-dependent Rac exchanger 1 protein OS=Mus musculus GN=Prex1 PE=1 SV=2	34	106290000	94457000	110140000	113460000	146860000	94075000	1.31113e+08	1.34683e+08	1.97508e+08	1.43601e+08	146860000	1.3923e+08	1.54435e+08	1.43231e+08	1.07823	0.707704	0.108659	0.150148
>sp|Q9JHU4|DYHC1_MOUSE Cytoplasmic dynein 1 heavy chain 1 OS=Mus musculus GN=Dync1h1 PE=1 SV=2	84	209960000	255800000	131400000	228630000	265620000	163790000	2.58995e+08	3.64738e+08	2.35632e+08	2.89367e+08	265620000	2.42408e+08	2.86455e+08	2.65798e+08	1.07771	0.708958	0.107976	0.14938
>sp|Q9WUL7|ARL3_MOUSE ADP-ribosylation factor-like protein 3 OS=Mus musculus GN=Arl3 PE=1 SV=1	7	25222000	19547000	18211000	20073000	27970000	21400000	3.11124e+07	2.78715e+07	3.26568e+07	2.54055e+07	27970000	3.16718e+07	3.05469e+07	2.83491e+07	1.07753	0.392772	0.107722	0.40586
>sp|Q8VCK3|TBG2_MOUSE Tubulin gamma-2 chain OS=Mus musculus GN=Tubg2 PE=1 SV=1;>sp|P83887|TBG1_MOUSE Tubulin gamma-1 chain OS=Mus musculus GN=Tubg1 PE=1 SV=1	2	3010100	2494700	1714700	2271900	3577500	2128900	3.71309e+06	3.55712e+06	3.07487e+06	2.87545e+06	3577500	3.15076e+06	3.44836e+06	3.20123e+06	1.0772	0.428166	0.107283	0.368388
>sp|P14115|RL27A_MOUSE 60S ribosomal protein L27a OS=Mus musculus GN=Rpl27a PE=2 SV=5	2	130110000	95966000	81326000	120280000	141470000	79535000	1.60496e+08	1.36835e+08	1.45837e+08	1.52233e+08	141470000	1.17711e+08	1.47723e+08	1.37138e+08	1.07718	0.442425	0.107264	0.354161
>sp|Q68FH4|GALK2_MOUSE N-acetylgalactosamine kinase OS=Mus musculus GN=Galk2 PE=1 SV=1	11	47733000	44114000	24626000	43838000	46939000	34908000	5.88807e+07	6.29008e+07	4.41604e+07	5.54839e+07	46939000	5.16636e+07	5.5314e+07	5.13621e+07	1.07694	0.625261	0.106939	0.203939
>sp|Q9CQ86|MIEN1_MOUSE Migration and invasion enhancer 1 OS=Mus musculus GN=Mien1 PE=1 SV=1	2	4102300	5215800	2109600	4093300	5339900	3106600	5.06037e+06	7.43705e+06	3.78303e+06	5.18071e+06	5339900	4.59774e+06	5.42682e+06	5.03945e+06	1.07687	0.867453	0.106839	0.061754
>sp|Q8BV13|CSN7B_MOUSE COP9 signalosome complex subunit 7b OS=Mus musculus GN=Cops7b PE=1 SV=1	4	6222700	5887900	3960700	5581400	7395300	4771900	7.67597e+06	8.39538e+06	7.1025e+06	7.06414e+06	7395300	7.06238e+06	7.72462e+06	7.17394e+06	1.07676	0.272312	0.106698	0.564933
>sp|Q80VI1|TRI56_MOUSE E3 ubiquitin-protein ligase TRIM56 OS=Mus musculus GN=Trim56 PE=1 SV=1	3	2550400	523680	1179600	1576900	1070800	1698600	3.14603e+06	746700	2.11531e+06	1.99581e+06	1070800	2.51391e+06	2.00268e+06	1.86018e+06	1.07661	0.961445	0.106492	0.0170753
>sp|Q91VJ4|STK38_MOUSE Serine/threonine-protein kinase 38 OS=Mus musculus GN=Stk38 PE=1 SV=1	5	10324000	10650000	8505400	9549600	12992000	10151000	1.27351e+07	1.51855e+07	1.52523e+07	1.20865e+07	12992000	1.50234e+07	1.4391e+07	1.33673e+07	1.07658	0.441937	0.106454	0.35464
>sp|P97465|DOK1_MOUSE Docking protein 1 OS=Mus musculus GN=Dok1 PE=1 SV=2	8	21965000	21409000	18232000	19878000	28071000	20722000	2.70948e+07	3.05265e+07	3.26944e+07	2.51587e+07	28071000	3.06684e+07	3.01052e+07	2.7966e+07	1.07649	0.403856	0.106337	0.393774
>sp|Q7TNP2|2AAB_MOUSE Serine/threonine-protein phosphatase 2A 65 kDa regulatory subunit A beta isoform OS=Mus musculus GN=Ppp2r1b PE=1 SV=2	10	16390000	16234000	11523000	14472000	19801000	14449000	2.02178e+07	2.31476e+07	2.06635e+07	1.83166e+07	19801000	2.13844e+07	2.1343e+07	1.9834e+07	1.07608	0.296733	0.105785	0.527634
>sp|Q99LC8|EI2BA_MOUSE Translation initiation factor eIF-2B subunit alpha OS=Mus musculus GN=Eif2b1 PE=2 SV=1	8	20921000	18745000	13269000	20508000	24910000	13559000	2.5807e+07	2.67279e+07	2.37945e+07	2.59561e+07	24910000	2.00672e+07	2.54432e+07	2.36444e+07	1.07607	0.439954	0.105777	0.356593
>sp|Q99J36|THUM1_MOUSE THUMP domain-containing protein 1 OS=Mus musculus GN=Thumpd1 PE=1 SV=1	4	6984500	6287100	4154000	5195900	7882100	5947600	8.61568e+06	8.96459e+06	7.44913e+06	6.57623e+06	7882100	8.8024e+06	8.34314e+06	7.75358e+06	1.07604	0.496494	0.105728	0.304086
>sp|P08752|GNAI2_MOUSE Guanine nucleotide-binding protein G(i) subunit alpha-2 OS=Mus musculus GN=Gnai2 PE=1 SV=5	15	256500000	296960000	294260000	251070000	431450000	289880000	3.16404e+08	4.23426e+08	5.2768e+08	3.17768e+08	431450000	4.2902e+08	4.22503e+08	3.92746e+08	1.07577	0.751781	0.105366	0.123909
>sp|Q8C166|CPNE1_MOUSE Copine-1 OS=Mus musculus GN=Cpne1 PE=1 SV=1	9	106780000	85254000	57721000	74974000	109280000	86171000	1.31718e+08	1.21561e+08	1.03508e+08	9.48914e+07	109280000	1.27532e+08	1.18929e+08	1.10568e+08	1.07562	0.536077	0.105166	0.270773
>sp|Q11011|PSA_MOUSE Puromycin-sensitive aminopeptidase OS=Mus musculus GN=Npepps PE=1 SV=2	27	232170000	220020000	128480000	216460000	234320000	178500000	2.86392e+08	3.1372e+08	2.30396e+08	2.73964e+08	234320000	2.64179e+08	2.76836e+08	2.57488e+08	1.07514	0.564976	0.104528	0.24797
>sp|Q811D0|DLG1_MOUSE Disks large homolog 1 OS=Mus musculus GN=Dlg1 PE=1 SV=1;>sp|P70175|DLG3_MOUSE Disks large homolog 3 OS=Mus musculus GN=Dlg3 PE=1 SV=1;>sp|Q91XM9|DLG2_MOUSE Disks large homolog 2 OS=Mus musculus GN=Dlg2 PE=1 SV=2	2	1676700	1050000	672120	1243000	1529300	902350	2.06828e+06	1.49716e+06	1.20527e+06	1.57321e+06	1529300	1.33547e+06	1.59024e+06	1.47933e+06	1.07498	0.786157	0.104303	0.10449
>sp|P63101|1433Z_MOUSE 14-3-3 protein zeta/delta OS=Mus musculus GN=Ywhaz PE=1 SV=1	8	1241500000	1080600000	835630000	977330000	1484600000	1035800000	1.53144e+09	1.5408e+09	1.49849e+09	1.23696e+09	1484600000	1.53298e+09	1.52358e+09	1.41818e+09	1.07432	0.373271	0.103421	0.427975
>sp|Q9QUJ7|ACSL4_MOUSE Long-chain-fatty-acid--CoA ligase 4 OS=Mus musculus GN=Acsl4 PE=2 SV=2	15	39118000	50418000	45726000	40216000	78440000	39761000	4.82538e+07	7.18895e+07	8.19978e+07	5.08997e+07	78440000	5.8846e+07	6.73804e+07	6.27285e+07	1.07416	0.770933	0.103206	0.112983
>sp|Q91W89|MA2C1_MOUSE Alpha-mannosidase 2C1 OS=Mus musculus GN=Man2c1 PE=1 SV=1	15	26247000	18600000	16880000	17380000	30785000	20427000	3.23768e+07	2.65212e+07	3.02699e+07	2.19971e+07	30785000	3.02318e+07	2.97227e+07	2.76713e+07	1.07413	0.56549	0.103172	0.247575
>sp|Q61171|PRDX2_MOUSE Peroxiredoxin-2 OS=Mus musculus GN=Prdx2 PE=1 SV=3	8	385950000	343310000	215350000	344050000	376430000	302190000	4.76086e+08	4.89516e+08	3.86175e+08	4.35449e+08	376430000	4.47239e+08	4.50592e+08	4.19706e+08	1.07359	0.50281	0.102443	0.298596
>sp|P62482|KCAB2_MOUSE Voltage-gated potassium channel subunit beta-2 OS=Mus musculus GN=Kcnab2 PE=1 SV=1	10	38240000	34754000	22889000	28925000	46044000	30868000	4.71707e+07	4.95547e+07	4.10455e+07	3.66091e+07	46044000	4.56844e+07	4.59237e+07	4.27792e+07	1.0735	0.482166	0.102329	0.316804
>sp|P31750|AKT1_MOUSE RAC-alpha serine/threonine-protein kinase OS=Mus musculus GN=Akt1 PE=1 SV=2	10	38563000	23432000	19705000	30190000	29994000	27140000	4.75691e+07	3.3411e+07	3.53359e+07	3.82102e+07	29994000	4.0167e+07	3.8772e+07	3.61237e+07	1.07331	0.66575	0.102068	0.176689
>sp|Q3UMW7|MAPK3_MOUSE MAP kinase-activated protein kinase 3 OS=Mus musculus GN=Mapkapk3 PE=1 SV=2	4	14916000	11992000	7151400	10695000	13533000	12134000	1.83995e+07	1.7099e+07	1.28242e+07	1.35362e+07	13533000	1.79582e+07	1.61076e+07	1.50091e+07	1.07319	0.663844	0.101899	0.177934
>sp|Q3TAP4|AP5B1_MOUSE AP-5 complex subunit beta-1 OS=Mus musculus GN=Ap5b1 PE=2 SV=1	3	2454500	1609300	1513000	2095500	2217100	1770600	3.02773e+06	2.29465e+06	2.71318e+06	2.65218e+06	2217100	2.62047e+06	2.67852e+06	2.49659e+06	1.07287	0.538931	0.10148	0.268467
>sp|Q505F5|LRC47_MOUSE Leucine-rich repeat-containing protein 47 OS=Mus musculus GN=Lrrc47 PE=1 SV=1	14	48682000	36795000	32050000	49505000	48109000	32216000	6.00514e+07	5.24649e+07	5.74735e+07	6.26563e+07	48109000	4.76794e+07	5.66632e+07	5.28149e+07	1.07286	0.493981	0.101467	0.30629
>sp|Q61210|ARHG1_MOUSE Rho guanine nucleotide exchange factor 1 OS=Mus musculus GN=Arhgef1 PE=1 SV=2	20	90816000	76422000	59730000	79088000	109620000	64942000	1.12025e+08	1.08968e+08	1.0711e+08	1.00098e+08	109620000	9.61137e+07	1.09368e+08	1.01944e+08	1.07282	0.199272	0.101413	0.700554
>sp|Q9DBC7|KAP0_MOUSE cAMP-dependent protein kinase type I-alpha regulatory subunit OS=Mus musculus GN=Prkar1a PE=1 SV=3	8	91877000	86220000	45664000	90165000	97583000	57366000	1.13334e+08	1.22939e+08	8.18867e+07	1.14118e+08	97583000	8.49012e+07	1.06053e+08	9.88674e+07	1.07268	0.7015	0.101221	0.153972
>sp|Q8K3W0|BRE_MOUSE BRCA1-A complex subunit BRE OS=Mus musculus GN=Bre PE=1 SV=2	6	14708000	14597000	11874000	15427000	20132000	11159000	1.8143e+07	2.08134e+07	2.1293e+07	1.95253e+07	20132000	1.65152e+07	2.00831e+07	1.87242e+07	1.07258	0.421291	0.101081	0.375418
>sp|Q9D1G2|PMVK_MOUSE Phosphomevalonate kinase OS=Mus musculus GN=Pmvk PE=2 SV=3	5	11101000	12732000	5317600	8967900	15444000	7973100	1.36936e+07	1.81542e+07	9.53575e+06	1.13503e+07	15444000	1.18001e+07	1.37945e+07	1.28648e+07	1.07227	0.842561	0.100664	0.0743988
>sp|P62814|VATB2_MOUSE V-type proton ATPase subunit B, brain isoform OS=Mus musculus GN=Atp6v1b2 PE=1 SV=1	21	462060000	374760000	219370000	386480000	415240000	332700000	5.69971e+08	5.34359e+08	3.93384e+08	4.89151e+08	415240000	4.92393e+08	4.99238e+08	4.65595e+08	1.07226	0.669384	0.100653	0.174325
>sp|O08605|MKNK1_MOUSE MAP kinase-interacting serine/threonine-protein kinase 1 OS=Mus musculus GN=Mknk1 PE=1 SV=2	4	7164400	3928100	4005400	4259200	8221200	4429600	8.8376e+06	5.60096e+06	7.18266e+06	5.39069e+06	8221200	6.55577e+06	7.20707e+06	6.72255e+06	1.07207	0.726993	0.100404	0.13847
>sp|P18760|COF1_MOUSE Cofilin-1 OS=Mus musculus GN=Cfl1 PE=1 SV=3	7	1078800000	1064600000	817190000	1044800000	1354100000	911310000	1.33075e+09	1.51798e+09	1.46542e+09	1.32236e+09	1354100000	1.34873e+09	1.43805e+09	1.34173e+09	1.07179	0.223971	0.100019	0.649809
>sp|Q689Z5|SBNO1_MOUSE Protein strawberry notch homolog 1 OS=Mus musculus GN=Sbno1 PE=1 SV=2;>sp|Q7TNB8|SBNO2_MOUSE Protein strawberry notch homolog 2 OS=Mus musculus GN=Sbno2 PE=2 SV=1	2	559240	1692600	1476500	1149200	2450900	989040	689847	2.41343e+06	2.64772e+06	1.45449e+06	2450900	1.46377e+06	1.917e+06	1.78972e+06	1.07112	0.912781	0.099115	0.0396336
>sp|P16858|G3P_MOUSE Glyceraldehyde-3-phosphate dehydrogenase OS=Mus musculus GN=Gapdh PE=1 SV=2	13	6872300000	6459600000	4921100000	6476500000	7712800000	5978300000	8.47728e+09	9.21055e+09	8.82473e+09	8.19703e+09	7712800000	8.84784e+09	8.83752e+09	8.25256e+09	1.07088	0.223299	0.0988009	0.651113
>sp|P58044|IDI1_MOUSE Isopentenyl-diphosphate Delta-isomerase 1 OS=Mus musculus GN=Idi1 PE=2 SV=1	8	131790000	126350000	98701000	116560000	176880000	108760000	1.62569e+08	1.80159e+08	1.76995e+08	1.47525e+08	176880000	1.60964e+08	1.73241e+08	1.6179e+08	1.07078	0.328535	0.0986593	0.483418
>sp|Q9CXF0|KYNU_MOUSE Kynureninase OS=Mus musculus GN=Kynu PE=2 SV=3	13	71974000	43485000	55864000	58809000	87808000	48792000	8.87831e+07	6.2004e+07	1.00178e+08	7.4432e+07	87808000	7.22118e+07	8.36549e+07	7.81506e+07	1.07043	0.764105	0.0981935	0.116847
>sp|P63028|TCTP_MOUSE Translationally-controlled tumor protein OS=Mus musculus GN=Tpt1 PE=1 SV=1	4	265690000	235750000	154210000	216020000	304900000	203000000	3.2774e+08	3.36149e+08	2.76536e+08	2.73407e+08	304900000	3.00438e+08	3.13475e+08	2.92915e+08	1.07019	0.417932	0.0978675	0.378894
>sp|P49586|PCY1A_MOUSE Choline-phosphate cytidylyltransferase A OS=Mus musculus GN=Pcyt1a PE=1 SV=1;>sp|Q811Q9|PCY1B_MOUSE Choline-phosphate cytidylyltransferase B OS=Mus musculus GN=Pcyt1b PE=1 SV=2	7	25268000	27778000	9803600	25964000	20442000	19779000	3.11692e+07	3.96078e+07	1.75802e+07	3.28615e+07	20442000	2.92728e+07	2.94524e+07	2.75254e+07	1.07001	0.913414	0.0976209	0.0393322
>sp|Q6A065|CE170_MOUSE Centrosomal protein of 170 kDa OS=Mus musculus GN=Cep170 PE=1 SV=2	3	3626600	2352100	1802400	3260900	2710500	2363900	4.47357e+06	3.35379e+06	3.23214e+06	4.12718e+06	2710500	3.49855e+06	3.6865e+06	3.44541e+06	1.06997	0.678458	0.0975755	0.168477
>sp|Q9CPU0|LGUL_MOUSE Lactoylglutathione lyase OS=Mus musculus GN=Glo1 PE=1 SV=3	6	34704000	30492000	21365000	28962000	39478000	27247000	4.28089e+07	4.34776e+07	3.83126e+07	3.6656e+07	39478000	4.03254e+07	4.15331e+07	3.88198e+07	1.06989	0.252397	0.0974686	0.597915
>sp|O35593|PSDE_MOUSE 26S proteasome non-ATPase regulatory subunit 14 OS=Mus musculus GN=Psmd14 PE=1 SV=2	9	61665000	72314000	40153000	48630000	93183000	54092000	7.60665e+07	1.0311e+08	7.20041e+07	6.15489e+07	93183000	8.00557e+07	8.3727e+07	7.82625e+07	1.06982	0.697007	0.0973706	0.156763
>sp|P53994|RAB2A_MOUSE Ras-related protein Rab-2A OS=Mus musculus GN=Rab2a PE=1 SV=1;>sp|P59279|RAB2B_MOUSE Ras-related protein Rab-2B OS=Mus musculus GN=Rab2b PE=2 SV=1	8	20662000	14963000	22443000	19376000	25164000	21419000	2.54875e+07	2.13353e+07	4.02458e+07	2.45234e+07	25164000	3.17e+07	2.90228e+07	2.71291e+07	1.0698	0.868528	0.0973473	0.0612161
>sp|Q9ES46|PARVB_MOUSE Beta-parvin OS=Mus musculus GN=Parvb PE=1 SV=1	2	3702600	3104600	839220	2840500	1786400	2995200	4.56732e+06	4.42676e+06	1.50493e+06	3.5951e+06	1786400	4.43287e+06	3.49967e+06	3.27146e+06	1.06976	0.963786	0.0972842	0.0160193
>sp|Q5SQX6|CYFP2_MOUSE Cytoplasmic FMR1-interacting protein 2 OS=Mus musculus GN=Cyfip2 PE=1 SV=2	7	3115000	3104800	5092400	3005000	3676000	5938500	3.84249e+06	4.42704e+06	9.13191e+06	3.8033e+06	3676000	8.78893e+06	5.80048e+06	5.42274e+06	1.06966	0.851488	0.0971493	0.0698214
>sp|Q64282|IFIT1_MOUSE Interferon-induced protein with tetratricopeptide repeats 1 OS=Mus musculus GN=Ifit1 PE=1 SV=2	3	1713100	1842800	860170	987490	1495300	2115300	2.11318e+06	2.62759e+06	1.54249e+06	1.24982e+06	1495300	3.13063e+06	2.09442e+06	1.95858e+06	1.06936	0.717668	0.0967426	0.144077
>sp|P00493|HPRT_MOUSE Hypoxanthine-guanine phosphoribosyltransferase OS=Mus musculus GN=Hprt1 PE=1 SV=3	11	194950000	202430000	125040000	180760000	216600000	175110000	2.40479e+08	2.88639e+08	2.24227e+08	2.2878e+08	216600000	2.59161e+08	2.51115e+08	2.34847e+08	1.06927	0.529014	0.0966266	0.276533
>sp|Q8CFV9|RIFK_MOUSE Riboflavin kinase OS=Mus musculus GN=Rfk PE=1 SV=2	2	1836900	2175500	642370	1308100	2246100	1483700	2.2659e+06	3.10198e+06	1.15193e+06	1.65561e+06	2246100	2.19586e+06	2.17327e+06	2.03252e+06	1.06925	0.99337	0.0965938	0.00288883
>sp|P63276|RS17_MOUSE 40S ribosomal protein S17 OS=Mus musculus GN=Rps17 PE=1 SV=2	5	163110000	135960000	112090000	127390000	185240000	142620000	2.01203e+08	1.93861e+08	2.01005e+08	1.61232e+08	185240000	2.11077e+08	1.9869e+08	1.8585e+08	1.06909	0.449362	0.0963826	0.347404
>sp|Q9R1P3|PSB2_MOUSE Proteasome subunit beta type-2 OS=Mus musculus GN=Psmb2 PE=1 SV=1	7	143350000	128270000	109200000	134200000	174190000	118710000	1.76828e+08	1.82896e+08	1.95822e+08	1.69851e+08	174190000	1.7569e+08	1.85182e+08	1.73244e+08	1.06891	0.149295	0.0961438	0.825954
>sp|Q63932|MP2K2_MOUSE Dual specificity mitogen-activated protein kinase kinase 2 OS=Mus musculus GN=Map2k2 PE=1 SV=2	9	20927000	20438000	10829000	22269000	20727000	13967000	2.58144e+07	2.91419e+07	1.9419e+07	2.81849e+07	20727000	2.06711e+07	2.47918e+07	2.31943e+07	1.06887	0.709445	0.0960901	0.149081
>sp|Q8CFB4|GBP5_MOUSE Guanylate-binding protein 5 OS=Mus musculus GN=Gbp5 PE=1 SV=2	2	2813900	1963600	2615600	3014000	4078300	1599900	3.47107e+06	2.79984e+06	4.69041e+06	3.81469e+06	4078300	2.36784e+06	3.65377e+06	3.42028e+06	1.06827	0.770674	0.0952734	0.113129
>sp|P12815|PDCD6_MOUSE Programmed cell death protein 6 OS=Mus musculus GN=Pdcd6 PE=1 SV=2	7	59505000	58849000	33241000	48619000	70737000	47846000	7.3402e+07	8.3911e+07	5.96092e+07	6.1535e+07	70737000	7.08117e+07	7.23074e+07	6.76946e+07	1.06814	0.634344	0.0951037	0.197675
>sp|Q9QUR6|PPCE_MOUSE Prolyl endopeptidase OS=Mus musculus GN=Prep PE=2 SV=1	28	242970000	258320000	177810000	232610000	280720000	235770000	2.99714e+08	3.68331e+08	3.18857e+08	2.94404e+08	280720000	3.48938e+08	3.28967e+08	3.08021e+08	1.068	0.501257	0.0949161	0.299939
>sp|Q8QZY1|EIF3L_MOUSE Eukaryotic translation initiation factor 3 subunit L OS=Mus musculus GN=Eif3l PE=1 SV=1	21	122840000	93726000	121060000	131050000	148850000	105140000	1.51528e+08	1.33641e+08	2.1709e+08	1.65864e+08	148850000	1.55606e+08	1.6742e+08	1.56774e+08	1.06791	0.788908	0.0947884	0.102974
>sp|Q99KJ8|DCTN2_MOUSE Dynactin subunit 2 OS=Mus musculus GN=Dctn2 PE=1 SV=3	12	166190000	120010000	99148000	142570000	187790000	101690000	2.05003e+08	1.71119e+08	1.77797e+08	1.80445e+08	187790000	1.505e+08	1.84639e+08	1.72912e+08	1.06782	0.487824	0.0946738	0.311737
>sp|Q8BVI4|DHPR_MOUSE Dihydropteridine reductase OS=Mus musculus GN=Qdpr PE=1 SV=2	9	123110000	127170000	65431000	86886000	157470000	104390000	1.51862e+08	1.81328e+08	1.17334e+08	1.09968e+08	157470000	1.54496e+08	1.50174e+08	1.40645e+08	1.06776	0.733172	0.0945831	0.134794
>sp|P28658|ATX10_MOUSE Ataxin-10 OS=Mus musculus GN=Atxn10 PE=1 SV=2	11	29743000	35655000	25206000	32155000	44317000	26553000	3.66893e+07	5.08394e+07	4.52005e+07	4.06972e+07	44317000	3.92982e+07	4.42431e+07	4.14375e+07	1.06771	0.616094	0.094515	0.210353
>sp|Q9Z2M7|PMM2_MOUSE Phosphomannomutase 2 OS=Mus musculus GN=Pmm2 PE=2 SV=1	7	47579000	48984000	33545000	36881000	65513000	43617000	5.86908e+07	6.98448e+07	6.01544e+07	4.66787e+07	65513000	6.45528e+07	6.28967e+07	5.89148e+07	1.06759	0.590998	0.0943521	0.228414
>sp|Q9CZ04|CSN7A_MOUSE COP9 signalosome complex subunit 7a OS=Mus musculus GN=Cops7a PE=1 SV=2	4	16052000	11843000	8944400	11050000	19286000	10894000	1.98008e+07	1.68866e+07	1.60395e+07	1.39855e+07	19286000	1.6123e+07	1.75756e+07	1.64648e+07	1.06746	0.572445	0.0941877	0.242266
>sp|Q9EPL8|IPO7_MOUSE Importin-7 OS=Mus musculus GN=Ipo7 PE=1 SV=2	17	94590000	86628000	60871000	84972000	105640000	77178000	1.16681e+08	1.2352e+08	1.09157e+08	1.07545e+08	105640000	1.14223e+08	1.16453e+08	1.09136e+08	1.06704	0.218913	0.0936142	0.659729
>sp|O09131|GSTO1_MOUSE Glutathione S-transferase omega-1 OS=Mus musculus GN=Gsto1 PE=2 SV=2	11	265660000	212250000	165960000	195880000	323150000	201750000	3.27703e+08	3.02641e+08	2.97607e+08	2.47917e+08	323150000	2.98588e+08	3.09317e+08	2.89885e+08	1.06703	0.474843	0.0936046	0.32345
>sp|P17427|AP2A2_MOUSE AP-2 complex subunit alpha-2 OS=Mus musculus GN=Ap2a2 PE=1 SV=2	16	25824000	23020000	21286000	25217000	30697000	22842000	3.1855e+07	3.28235e+07	3.8171e+07	3.19161e+07	30697000	3.3806e+07	3.42832e+07	3.21397e+07	1.06669	0.395112	0.0931452	0.40328
>sp|P17751|TPIS_MOUSE Triosephosphate isomerase OS=Mus musculus GN=Tpi1 PE=1 SV=4	11	554800000	826310000	362820000	590450000	848190000	514160000	6.8437e+08	1.17821e+09	6.50625e+08	7.47307e+08	848190000	7.60953e+08	8.37735e+08	7.85483e+08	1.06652	0.897566	0.0929135	0.0469337
>sp|Q8BTI7|ANR52_MOUSE Serine/threonine-protein phosphatase 6 regulatory ankyrin repeat subunit C OS=Mus musculus GN=Ankrd52 PE=2 SV=1	2	414040	535480	253420	249720	257020	708670	510736	763525	454444	316060	257020	1.04883e+06	576235	540635	1.06585	0.642899	0.0920016	0.191857
>sp|Q9JKV1|ADRM1_MOUSE Proteasomal ubiquitin receptor ADRM1 OS=Mus musculus GN=Adrm1 PE=1 SV=2	3	6898400	8046100	4769400	6655200	9063500	6275700	8.50948e+06	1.14727e+07	8.5527e+06	8.4232e+06	9063500	9.28799e+06	9.51162e+06	8.9249e+06	1.06574	0.642743	0.0918561	0.191963
>sp|P60766|CDC42_MOUSE Cell division control protein 42 homolog OS=Mus musculus GN=Cdc42 PE=1 SV=2	5	447810000	412600000	322330000	423690000	534180000	366500000	5.52393e+08	5.88314e+08	5.78016e+08	5.36246e+08	534180000	5.42417e+08	5.72908e+08	5.37614e+08	1.06565	0.0703562	0.091731	1.1527
>sp|Q9WVK4|EHD1_MOUSE EH domain-containing protein 1 OS=Mus musculus GN=Ehd1 PE=1 SV=1	25	280510000	246180000	190960000	264970000	332500000	207850000	3.46021e+08	3.51021e+08	3.42438e+08	3.35361e+08	332500000	3.07616e+08	3.46493e+08	3.25159e+08	1.06561	0.13668	0.0916812	0.864296
>sp|P00375|DYR_MOUSE Dihydrofolate reductase OS=Mus musculus GN=Dhfr PE=1 SV=3	5	31724000	25329000	24354000	29816000	36128000	25503000	3.91329e+07	3.61159e+07	4.36727e+07	3.77368e+07	36128000	3.77442e+07	3.96405e+07	3.7203e+07	1.06552	0.386803	0.0915547	0.41251
>sp|Q9WUP7|UCHL5_MOUSE Ubiquitin carboxyl-terminal hydrolase isozyme L5 OS=Mus musculus GN=Uchl5 PE=2 SV=2	10	37501000	40787000	26200000	32451000	53025000	32433000	4.62591e+07	5.8157e+07	4.6983e+07	4.10718e+07	53025000	4.80006e+07	5.04664e+07	4.73658e+07	1.06546	0.578368	0.0914759	0.237796
>sp|P62331|ARF6_MOUSE ADP-ribosylation factor 6 OS=Mus musculus GN=Arf6 PE=1 SV=2	6	63169000	57791000	38579000	48649000	70609000	56251000	7.79217e+07	8.24025e+07	6.91815e+07	6.15729e+07	70609000	8.3251e+07	7.65019e+07	7.1811e+07	1.06532	0.545252	0.0912909	0.263403
>sp|P07901|HS90A_MOUSE Heat shock protein HSP 90-alpha OS=Mus musculus GN=Hsp90aa1 PE=1 SV=4	19	942950000	888590000	659640000	893670000	1034500000	829590000	1.16317e+09	1.26701e+09	1.1829e+09	1.13108e+09	1034500000	1.22779e+09	1.20436e+09	1.13112e+09	1.06475	0.33166	0.0905116	0.479307
>sp|Q9EQP2|EHD4_MOUSE EH domain-containing protein 4 OS=Mus musculus GN=Ehd4 PE=1 SV=1	22	220080000	207300000	147290000	165700000	248660000	217800000	2.71478e+08	2.95583e+08	2.64127e+08	2.09719e+08	248660000	3.22342e+08	2.77063e+08	2.60241e+08	1.06464	0.604365	0.0903665	0.2187
>sp|O70310|NMT1_MOUSE Glycylpeptide N-tetradecanoyltransferase 1 OS=Mus musculus GN=Nmt1 PE=1 SV=1	12	50852000	45169000	38403000	44177000	61116000	45322000	6.27282e+07	6.44051e+07	6.88659e+07	5.59129e+07	61116000	6.70762e+07	6.53331e+07	6.13684e+07	1.0646	0.355875	0.090318	0.448702
>sp|Q3ULJ0|GPD1L_MOUSE Glycerol-3-phosphate dehydrogenase 1-like protein OS=Mus musculus GN=Gpd1l PE=1 SV=2	11	34576000	33526000	23673000	24169000	50245000	29799000	4.2651e+07	4.78037e+07	4.24515e+07	3.05897e+07	50245000	4.41023e+07	4.43021e+07	4.16457e+07	1.06379	0.642979	0.0892079	0.191803
>sp|Q8R317|UBQL1_MOUSE Ubiquilin-1 OS=Mus musculus GN=Ubqln1 PE=1 SV=1	10	35505000	30458000	15518000	19560000	36753000	31530000	4.3797e+07	4.34292e+07	2.78276e+07	2.47563e+07	36753000	4.66642e+07	3.83512e+07	3.60578e+07	1.0636	0.773472	0.0889611	0.111555
>sp|Q99J45|NRBP_MOUSE Nuclear receptor-binding protein OS=Mus musculus GN=Nrbp1 PE=1 SV=1	7	28057000	24490000	16287000	24025000	29812000	22040000	3.46095e+07	3.49196e+07	2.92066e+07	3.04074e+07	29812000	3.2619e+07	3.29119e+07	3.09461e+07	1.06352	0.429197	0.0888488	0.367343
>sp|Q69Z37|SAM9L_MOUSE Sterile alpha motif domain-containing protein 9-like OS=Mus musculus GN=Samd9l PE=2 SV=2	12	15104000	11906000	6554400	11429000	11122000	12816000	1.86314e+07	1.69764e+07	1.17536e+07	1.44652e+07	11122000	1.89676e+07	1.57872e+07	1.48516e+07	1.06299	0.768324	0.0881343	0.114456
>sp|Q9JKF1|IQGA1_MOUSE Ras GTPase-activating-like protein IQGAP1 OS=Mus musculus GN=Iqgap1 PE=1 SV=2	71	4271400000	3834200000	2441200000	3639500000	4423500000	3506100000	5.26896e+09	5.46707e+09	4.37767e+09	4.60636e+09	4423500000	5.189e+09	5.0379e+09	4.73962e+09	1.06293	0.526357	0.0880507	0.27872
>sp|Q8BJU0|SGTA_MOUSE Small glutamine-rich tetratricopeptide repeat-containing protein alpha OS=Mus musculus GN=Sgta PE=1 SV=2	8	36758000	37591000	20632000	21256000	52412000	32881000	4.53426e+07	5.35999e+07	3.69982e+07	2.69028e+07	52412000	4.86636e+07	4.53136e+07	4.26595e+07	1.06222	0.728993	0.0870766	0.137277
>sp|Q99PM9|UCK2_MOUSE Uridine-cytidine kinase 2 OS=Mus musculus GN=Uck2 PE=1 SV=1	7	25960000	15701000	11776000	16433000	26168000	16324000	3.20228e+07	2.23876e+07	2.11172e+07	2.07985e+07	26168000	2.41594e+07	2.51759e+07	2.37086e+07	1.06189	0.769519	0.0866285	0.113781
>sp|Q8C1A5|THOP1_MOUSE Thimet oligopeptidase OS=Mus musculus GN=Thop1 PE=1 SV=1	13	32300000	30990000	19624000	30882000	33571000	26823000	3.98435e+07	4.41877e+07	3.51906e+07	3.9086e+07	33571000	3.96978e+07	3.97406e+07	3.74516e+07	1.06112	0.534248	0.0855855	0.272257
>sp|Q9ER72|SYCC_MOUSE Cysteine--tRNA ligase, cytoplasmic OS=Mus musculus GN=Cars PE=1 SV=2	20	53062000	53715000	35124000	45394000	64520000	48141000	6.54543e+07	7.65906e+07	6.29859e+07	5.74532e+07	64520000	7.12483e+07	6.83436e+07	6.44072e+07	1.06112	0.528182	0.0855846	0.277216
>sp|Q7TT50|MRCKB_MOUSE Serine/threonine-protein kinase MRCK beta OS=Mus musculus GN=Cdc42bpb PE=1 SV=2	6	5763700	4002300	2316700	4700100	4799900	3543900	7.10977e+06	5.70676e+06	4.15441e+06	5.94871e+06	4799900	5.24494e+06	5.65698e+06	5.33119e+06	1.06111	0.831521	0.0855757	0.0801269
>sp|Q8K1B8|URP2_MOUSE Fermitin family homolog 3 OS=Mus musculus GN=Fermt3 PE=1 SV=1	31	1165700000	1004000000	862970000	1034400000	1420700000	969480000	1.43794e+09	1.43157e+09	1.54752e+09	1.3092e+09	1420700000	1.43482e+09	1.47234e+09	1.38824e+09	1.06058	0.201258	0.0848579	0.696248
>sp|P68372|TBB4B_MOUSE Tubulin beta-4B chain OS=Mus musculus GN=Tubb4b PE=1 SV=1;>sp|Q9D6F9|TBB4A_MOUSE Tubulin beta-4A chain OS=Mus musculus GN=Tubb4a PE=1 SV=3	5	327550000	311300000	227940000	278540000	369760000	312940000	4.04047e+08	4.43873e+08	4.08752e+08	3.52536e+08	369760000	4.63149e+08	4.18891e+08	3.95148e+08	1.06009	0.530386	0.0841801	0.275408
>sp|P97499|TEP1_MOUSE Telomerase protein component 1 OS=Mus musculus GN=Tep1 PE=1 SV=1	12	13677000	8909300	8372100	10946000	13664000	9826600	1.68712e+07	1.27035e+07	1.50132e+07	1.38539e+07	13664000	1.45433e+07	1.48626e+07	1.40204e+07	1.06007	0.595714	0.084163	0.224962
>sp|O88487|DC1I2_MOUSE Cytoplasmic dynein 1 intermediate chain 2 OS=Mus musculus GN=Dync1i2 PE=2 SV=1	12	98513000	79794000	65831000	86410000	110130000	76922000	1.2152e+08	1.13776e+08	1.18051e+08	1.09365e+08	110130000	1.13844e+08	1.17782e+08	1.11113e+08	1.06002	0.0730498	0.0840938	1.13638
>sp|Q08024|PEBB_MOUSE Core-binding factor subunit beta OS=Mus musculus GN=Cbfb PE=1 SV=1	3	11294000	8391800	7329600	6258500	14257000	9902400	1.39316e+07	1.19656e+07	1.31438e+07	7.92111e+06	14257000	1.46555e+07	1.30137e+07	1.22779e+07	1.05993	0.690142	0.0839686	0.161061
>sp|Q8R146|APEH_MOUSE Acylamino-acid-releasing enzyme OS=Mus musculus GN=Apeh PE=2 SV=3	13	76252000	65840000	50285000	67411000	83724000	63090000	9.40602e+07	9.38793e+07	9.01732e+07	8.53192e+07	83724000	9.33727e+07	9.27042e+07	8.7472e+07	1.05982	0.214598	0.0838144	0.668374
>sp|Q3TBD2|HMHA1_MOUSE Minor histocompatibility protein HA-1 OS=Mus musculus GN=Hmha1 PE=1 SV=2	16	69038000	67122000	58020000	70078000	96964000	56238000	8.51614e+07	9.57073e+07	1.04044e+08	8.86947e+07	96964000	8.32318e+07	9.49709e+07	8.96302e+07	1.05959	0.485208	0.0835007	0.314072
>sp|P07742|RIR1_MOUSE Ribonucleoside-diphosphate reductase large subunit OS=Mus musculus GN=Rrm1 PE=1 SV=2	16	33578000	39683000	36804000	35547000	55655000	36606000	4.14199e+07	5.65828e+07	6.59985e+07	4.49903e+07	55655000	5.41766e+07	5.46671e+07	5.16073e+07	1.05929	0.793471	0.0830973	0.100469
>sp|Q3THG9|AASD1_MOUSE Alanyl-tRNA editing protein Aarsd1 OS=Mus musculus GN=Aarsd1 PE=1 SV=2	3	4855900	5728700	3733500	4762600	6898800	4568000	5.98996e+06	8.16838e+06	6.69507e+06	6.02782e+06	6898800	6.76061e+06	6.95114e+06	6.56241e+06	1.05924	0.647456	0.0830245	0.18879
>sp|P59108|CPNE2_MOUSE Copine-2 OS=Mus musculus GN=Cpne2 PE=2 SV=1	8	25117000	24485000	15408000	21332000	27540000	22819000	3.09829e+07	3.49124e+07	2.76303e+07	2.6999e+07	27540000	3.37719e+07	3.11752e+07	2.9437e+07	1.05905	0.587016	0.0827698	0.23135
>sp|P31725|S10A9_MOUSE Protein S100-A9 OS=Mus musculus GN=S100a9 PE=1 SV=3	3	443100000	677550000	249270000	423840000	455030000	580580000	5.46583e+08	9.66099e+08	4.47002e+08	5.36436e+08	455030000	8.59254e+08	6.53228e+08	6.16907e+08	1.05888	0.901878	0.0825339	0.0448522
>sp|Q5FWK3|RHG01_MOUSE Rho GTPase-activating protein 1 OS=Mus musculus GN=Arhgap1 PE=1 SV=1	19	266810000	220000000	187040000	237710000	307980000	212940000	3.29122e+08	3.13691e+08	3.35408e+08	3.00859e+08	307980000	3.1515e+08	3.26074e+08	3.07996e+08	1.05869	0.0863475	0.0822856	1.06375
>sp|Q9CS42|PRPS2_MOUSE Ribose-phosphate pyrophosphokinase 2 OS=Mus musculus GN=Prps2 PE=1 SV=4	3	17241000	19501000	12234000	17978000	22180000	14967000	2.12675e+07	2.78059e+07	2.19385e+07	2.2754e+07	22180000	2.2151e+07	2.36707e+07	2.23617e+07	1.05854	0.617767	0.0820713	0.209175
>sp|Q8BH69|SPS1_MOUSE Selenide, water dikinase 1 OS=Mus musculus GN=Sephs1 PE=2 SV=1	6	19870000	16040000	12265000	19307000	20598000	13861000	2.45105e+07	2.2871e+07	2.19941e+07	2.4436e+07	20598000	2.05142e+07	2.31252e+07	2.18494e+07	1.05839	0.432873	0.0818719	0.363639
>sp|Q6P5F9|XPO1_MOUSE Exportin-1 OS=Mus musculus GN=Xpo1 PE=1 SV=1	29	145280000	122820000	97232000	131960000	158840000	117400000	1.79209e+08	1.75125e+08	1.74361e+08	1.67016e+08	158840000	1.73751e+08	1.76232e+08	1.66536e+08	1.05822	0.148628	0.0816421	0.8279
>sp|Q6PGG2|GMIP_MOUSE GEM-interacting protein OS=Mus musculus GN=Gmip PE=1 SV=1	15	28261000	17165000	19325000	24534000	33262000	16574000	3.48612e+07	2.44751e+07	3.46544e+07	3.10516e+07	33262000	2.45294e+07	3.13302e+07	2.96143e+07	1.05794	0.747763	0.081259	0.126236
>sp|P20060|HEXB_MOUSE Beta-hexosaminidase subunit beta OS=Mus musculus GN=Hexb PE=2 SV=2	4	5005300	2842800	4915700	3602300	7525200	3997500	6.17426e+06	4.05346e+06	8.81505e+06	4.55928e+06	7525200	5.91627e+06	6.34759e+06	6.00025e+06	1.05789	0.923022	0.0811864	0.0347878
>sp|Q6A4J8|UBP7_MOUSE Ubiquitin carboxyl-terminal hydrolase 7 OS=Mus musculus GN=Usp7 PE=1 SV=1	6	4702800	3853900	3139700	4511000	4669700	3798500	5.80111e+06	5.49516e+06	5.63025e+06	5.70938e+06	4669700	5.62175e+06	5.64217e+06	5.33361e+06	1.05785	0.452671	0.0811384	0.344218
>sp|Q6ZQ38|CAND1_MOUSE Cullin-associated NEDD8-dissociated protein 1 OS=Mus musculus GN=Cand1 PE=2 SV=2	31	274510000	220660000	181150000	238880000	313670000	208560000	3.3862e+08	3.14633e+08	3.24846e+08	3.0234e+08	313670000	3.08667e+08	3.26033e+08	3.08226e+08	1.05777	0.102263	0.0810299	0.990281
>sp|P63242|IF5A1_MOUSE Eukaryotic translation initiation factor 5A-1 OS=Mus musculus GN=Eif5a PE=1 SV=2;>sp|Q8BGY2|IF5A2_MOUSE Eukaryotic translation initiation factor 5A-2 OS=Mus musculus GN=Eif5a2 PE=2 SV=3	6	406950000	452640000	249820000	405230000	483390000	346230000	5.01991e+08	6.45406e+08	4.47988e+08	5.12882e+08	483390000	5.12418e+08	5.31795e+08	5.02897e+08	1.05746	0.722488	0.0806079	0.141169
>sp|Q9D020|5NT3_MOUSE Cytosolic 5-nucleotidase 3 OS=Mus musculus GN=Nt5c3 PE=1 SV=4	6	7348400	6470900	3752300	6377000	7493300	5470600	9.06457e+06	9.22666e+06	6.72879e+06	8.07109e+06	7493300	8.09645e+06	8.34001e+06	7.88695e+06	1.05744	0.698947	0.0805818	0.155556
>sp|Q9QZE7|TSNAX_MOUSE Translin-associated protein X OS=Mus musculus GN=Tsnax PE=1 SV=1	7	44193000	38005000	28600000	35231000	56248000	34128000	5.4514e+07	5.41902e+07	5.12868e+07	4.45904e+07	56248000	5.05092e+07	5.33303e+07	5.04492e+07	1.05711	0.471841	0.0801251	0.326204
>sp|P47757|CAPZB_MOUSE F-actin-capping protein subunit beta OS=Mus musculus GN=Capzb PE=1 SV=3	13	452790000	389750000	301790000	390530000	551420000	351650000	5.58536e+08	5.55733e+08	5.41183e+08	4.94277e+08	551420000	5.20439e+08	5.51817e+08	5.22045e+08	1.05703	0.210144	0.0800154	0.677483
>sp|Q8BHA3|DTD2_MOUSE Probable D-tyrosyl-tRNA(Tyr) deacylase 2 OS=Mus musculus GN=Dtd2 PE=2 SV=1	2	3517300	4261800	2725800	3353300	4993500	3544700	4.33874e+06	6.07677e+06	4.88802e+06	4.24413e+06	4993500	5.24613e+06	5.10118e+06	4.82792e+06	1.0566	0.700326	0.0794296	0.1547
>sp|Q9CRB6|TPPP3_MOUSE Tubulin polymerization-promoting protein family member 3 OS=Mus musculus GN=Tppp3 PE=1 SV=1	2	4754100	3513600	3299600	3686200	7693000	2390000	5.86439e+06	5.00994e+06	5.91699e+06	4.66546e+06	7693000	3.53718e+06	5.5971e+06	5.29855e+06	1.05635	0.693831	0.0790834	0.158747
>sp|Q9QZQ1|AFAD_MOUSE Afadin OS=Mus musculus GN=Mllt4 PE=1 SV=3	4	2740000	1955600	2808400	2522100	4314800	2095200	3.37991e+06	2.78843e+06	5.03614e+06	3.19211e+06	4314800	3.10088e+06	3.73483e+06	3.53593e+06	1.05625	0.872892	0.0789519	0.0590394
>sp|Q8R5A3|AB1IP_MOUSE Amyloid beta A4 precursor protein-binding family B member 1-interacting protein OS=Mus musculus GN=Apbb1ip PE=1 SV=2	11	54836000	59000000	31638000	56918000	58259000	45406000	6.76426e+07	8.41264e+07	5.67346e+07	7.20387e+07	58259000	6.72005e+07	6.95012e+07	6.58327e+07	1.05572	0.751	0.0782327	0.12436
>sp|Q9D7M1|GID8_MOUSE Glucose-induced degradation protein 8 homolog OS=Mus musculus GN=Gid8 PE=2 SV=1	6	17869000	13163000	10512000	15339000	21256000	10721000	2.20422e+07	1.87687e+07	1.88506e+07	1.94139e+07	21256000	1.5867e+07	1.98872e+07	1.88456e+07	1.05527	0.601908	0.0776071	0.22047
>sp|Q9QUM9|PSA6_MOUSE Proteasome subunit alpha type-6 OS=Mus musculus GN=Psma6 PE=1 SV=1	11	308590000	250040000	223230000	274790000	361220000	249280000	3.80659e+08	3.56525e+08	4.00306e+08	3.4779e+08	361220000	3.68932e+08	3.79163e+08	3.59314e+08	1.05524	0.25524	0.0775732	0.593051
>sp|Q60668|HNRPD_MOUSE Heterogeneous nuclear ribonucleoprotein D0 OS=Mus musculus GN=Hnrnpd PE=1 SV=2	6	18276000	13272000	19157000	21881000	22434000	14685000	2.25442e+07	1.89242e+07	3.43532e+07	2.76938e+07	22434000	2.17337e+07	2.52739e+07	2.39538e+07	1.05511	0.897058	0.0773885	0.0471794
>sp|O55135|IF6_MOUSE Eukaryotic translation initiation factor 6 OS=Mus musculus GN=Eif6 PE=1 SV=2	6	51370000	44973000	38506000	48662000	60621000	43309000	6.33671e+07	6.41257e+07	6.90506e+07	6.15894e+07	60621000	6.4097e+07	6.55145e+07	6.21025e+07	1.05494	0.182503	0.0771632	0.73873
>sp|P62962|PROF1_MOUSE Profilin-1 OS=Mus musculus GN=Pfn1 PE=1 SV=2;>P02584 SWISS-PROT:P02584 (Bos taurus) Profilin-1	8	2445600000	2389300000	1762600000	2565600000	2788300000	2062500000	3.01675e+09	3.40683e+09	3.16077e+09	3.24717e+09	2788300000	3.05248e+09	3.19479e+09	3.02932e+09	1.05462	0.398047	0.0767261	0.400066
>sp|Q9ESJ4|SPN90_MOUSE NCK-interacting protein with SH3 domain OS=Mus musculus GN=Nckipsd PE=2 SV=2	5	2658800	969790	1541600	2246200	2152700	1383700	3.27975e+06	1.38279e+06	2.76446e+06	2.84292e+06	2152700	2.04787e+06	2.47567e+06	2.34783e+06	1.05445	0.999686	0.0764912	0.000136319
>sp|Q80SU7|GVIN1_MOUSE Interferon-induced very large GTPase 1 OS=Mus musculus GN=Gvin1 PE=1 SV=1	48	188290000	170600000	103270000	193030000	221370000	108850000	2.32264e+08	2.43253e+08	1.85188e+08	2.4431e+08	221370000	1.61097e+08	2.20235e+08	2.08926e+08	1.05413	0.710105	0.0760556	0.148678
>sp|O35955|PSB10_MOUSE Proteasome subunit beta type-10 OS=Mus musculus GN=Psmb10 PE=1 SV=1	7	66615000	41927000	40751000	53434000	69085000	45464000	8.21725e+07	5.97825e+07	7.30765e+07	6.76291e+07	69085000	6.72864e+07	7.16771e+07	6.80002e+07	1.05407	0.681302	0.0759749	0.16666
>sp|Q9ERS5|PKHA2_MOUSE Pleckstrin homology domain-containing family A member 2 OS=Mus musculus GN=Plekha2 PE=1 SV=1	4	8485000	9717800	7028700	8953100	10908000	8650000	1.04666e+07	1.38563e+07	1.26042e+07	1.13316e+07	10908000	1.28019e+07	1.2309e+07	1.16805e+07	1.05381	0.646941	0.0756163	0.189135
>sp|Q9JMA1|UBP14_MOUSE Ubiquitin carboxyl-terminal hydrolase 14 OS=Mus musculus GN=Usp14 PE=1 SV=3	14	144200000	144210000	101140000	141510000	168230000	127680000	1.77877e+08	2.05625e+08	1.81369e+08	1.79103e+08	168230000	1.88965e+08	1.8829e+08	1.78766e+08	1.05328	0.422289	0.0748835	0.37439
>sp|Q8VBW6|ULA1_MOUSE NEDD8-activating enzyme E1 regulatory subunit OS=Mus musculus GN=Nae1 PE=2 SV=1	9	28641000	21033000	15603000	25523000	24848000	21242000	3.53299e+07	2.99903e+07	2.798e+07	3.23034e+07	24848000	3.1438e+07	3.11001e+07	2.95298e+07	1.05318	0.64669	0.0747472	0.189304
>sp|P97470|PP4C_MOUSE Serine/threonine-protein phosphatase 4 catalytic subunit OS=Mus musculus GN=Ppp4c PE=1 SV=2	3	10873000	7206100	6383200	9259300	10339000	7648400	1.34123e+07	1.0275e+07	1.14466e+07	1.17191e+07	10339000	1.13196e+07	1.17113e+07	1.11259e+07	1.05262	0.626429	0.073981	0.203128
>sp|Q3UIA2|RHG17_MOUSE Rho GTPase-activating protein 17 OS=Mus musculus GN=Arhgap17 PE=1 SV=1	12	67341000	33809000	31099000	50867000	62361000	34430000	8.3068e+07	4.82073e+07	5.57681e+07	6.43802e+07	62361000	5.09561e+07	6.23478e+07	5.92324e+07	1.0526	0.881046	0.0739511	0.0550016
>sp|P61087|UBE2K_MOUSE Ubiquitin-conjugating enzyme E2 K OS=Mus musculus GN=Ube2k PE=1 SV=3	7	106210000	102510000	69907000	89334000	133050000	92130000	1.31015e+08	1.46166e+08	1.2536e+08	1.13066e+08	133050000	1.36352e+08	1.3418e+08	1.27489e+08	1.05248	0.522086	0.0737967	0.282258
>sp|Q9CQW1|YKT6_MOUSE Synaptobrevin homolog YKT6 OS=Mus musculus GN=Ykt6 PE=2 SV=1	5	44725000	38968000	25237000	30602000	57966000	34819000	5.51702e+07	5.55633e+07	4.52561e+07	3.87316e+07	57966000	5.15319e+07	5.19965e+07	4.94098e+07	1.05235	0.687884	0.0736177	0.162485
>sp|P62082|RS7_MOUSE 40S ribosomal protein S7 OS=Mus musculus GN=Rps7 PE=2 SV=1	6	491890000	226200000	217510000	336100000	432290000	267610000	6.06768e+08	3.22532e+08	3.90048e+08	4.25387e+08	432290000	3.96061e+08	4.39783e+08	4.17913e+08	1.05233	0.941312	0.0735891	0.0262662
>sp|P08030|APT_MOUSE Adenine phosphoribosyltransferase OS=Mus musculus GN=Aprt PE=2 SV=2	8	171900000	175140000	82556000	152470000	201340000	125230000	2.12046e+08	2.49727e+08	1.48043e+08	1.92975e+08	201340000	1.85339e+08	2.03272e+08	1.93218e+08	1.05203	0.87225	0.0731818	0.0593589
>sp|Q8K400|STXB5_MOUSE Syntaxin-binding protein 5 OS=Mus musculus GN=Stxbp5 PE=1 SV=3	2	3406900	2585100	1664900	2448400	3577900	2473200	4.20256e+06	3.68602e+06	2.98557e+06	3.09883e+06	3577900	3.66032e+06	3.62472e+06	3.44568e+06	1.05196	0.724071	0.0730776	0.140219
>sp|Q61233|PLSL_MOUSE Plastin-2 OS=Mus musculus GN=Lcp1 PE=1 SV=4	36	6686600000	5917800000	4963500000	5969300000	8124500000	5841700000	8.24821e+09	8.43802e+09	8.90076e+09	7.55509e+09	8124500000	8.64567e+09	8.529e+09	8.10842e+09	1.05187	0.330298	0.0729554	0.481094
>sp|Q922E4|PCY2_MOUSE Ethanolamine-phosphate cytidylyltransferase OS=Mus musculus GN=Pcyt2 PE=1 SV=1	6	16904000	15905000	12860000	19203000	20566000	12458000	2.08518e+07	2.26785e+07	2.30611e+07	2.43044e+07	20566000	1.84377e+07	2.21971e+07	2.11027e+07	1.05186	0.568068	0.0729445	0.2456
>sp|P97311|MCM6_MOUSE DNA replication licensing factor MCM6 OS=Mus musculus GN=Mcm6 PE=1 SV=1	10	13027000	8867800	12144000	12743000	15637000	10973000	1.60694e+07	1.26443e+07	2.17771e+07	1.61283e+07	15637000	1.624e+07	1.68303e+07	1.60017e+07	1.05178	0.885113	0.0728307	0.0530015
>sp|P68373|TBA1C_MOUSE Tubulin alpha-1C chain OS=Mus musculus GN=Tuba1c PE=1 SV=1	20	135690000	140550000	91823000	120500000	180240000	117240000	1.6738e+08	2.00406e+08	1.64661e+08	1.52512e+08	180240000	1.73514e+08	1.77482e+08	1.68755e+08	1.05171	0.578765	0.0727413	0.237497
>sp|Q3UQN2|FCHO2_MOUSE FCH domain only protein 2 OS=Mus musculus GN=Fcho2 PE=1 SV=1	11	28096000	19215000	20417000	23973000	30522000	22272000	3.46576e+07	2.73981e+07	3.66127e+07	3.03416e+07	30522000	3.29624e+07	3.28895e+07	3.12753e+07	1.05161	0.680194	0.0726004	0.167367
>sp|Q8BHG1|NRDC_MOUSE Nardilysin OS=Mus musculus GN=Nrd1 PE=1 SV=1	31	124500000	85568000	67014000	93509000	116340000	95759000	1.53576e+08	1.22009e+08	1.20172e+08	1.1835e+08	116340000	1.41723e+08	1.31919e+08	1.25471e+08	1.05139	0.663545	0.0723004	0.17813
>sp|Q6BCL1|PRAM_MOUSE PML-RARA-regulated adapter molecule 1 OS=Mus musculus GN=Pram1 PE=1 SV=2	5	5718200	6112900	5628300	5521100	10088000	5086400	7.05365e+06	8.7162e+06	1.00929e+07	6.98782e+06	10088000	7.52783e+06	8.62092e+06	8.20122e+06	1.05118	0.750293	0.072004	0.124769
>sp|P70336|ROCK2_MOUSE Rho-associated protein kinase 2 OS=Mus musculus GN=Rock2 PE=1 SV=1	16	13516000	14225000	9222600	12096000	15327000	13693000	1.66726e+07	2.0283e+07	1.65384e+07	1.53094e+07	15327000	2.02655e+07	1.78313e+07	1.69673e+07	1.05092	0.664298	0.0716555	0.177637
>sp|Q9CX34|SUGT1_MOUSE Suppressor of G2 allele of SKP1 homolog OS=Mus musculus GN=Sugt1 PE=2 SV=3	11	67940000	48376000	45444000	61329000	71968000	49617000	8.38069e+07	6.89779e+07	8.14922e+07	7.76215e+07	71968000	7.34328e+07	7.80923e+07	7.43408e+07	1.05046	0.536566	0.0710277	0.270377
>sp|Q9D0R2|SYTC_MOUSE Threonine--tRNA ligase, cytoplasmic OS=Mus musculus GN=Tars PE=1 SV=2	15	54961000	53783000	44346000	51428000	68321000	53967000	6.77968e+07	7.66876e+07	7.95232e+07	6.50902e+07	68321000	7.98707e+07	7.46692e+07	7.1094e+07	1.05029	0.555374	0.0707854	0.255414
>sp|Q6P069|SORCN_MOUSE Sorcin OS=Mus musculus GN=Sri PE=1 SV=1	5	101550000	106360000	56038000	78657000	141570000	79898000	1.25266e+08	1.51656e+08	1.0049e+08	9.95528e+07	141570000	1.18248e+08	1.25804e+08	1.1979e+08	1.0502	0.78695	0.0706643	0.104053
>sp|Q9WUA3|K6PP_MOUSE 6-phosphofructokinase type C OS=Mus musculus GN=Pfkp PE=1 SV=1	23	555250000	539440000	465250000	555390000	724700000	508010000	6.84925e+08	7.69172e+08	8.34307e+08	7.02933e+08	724700000	7.51851e+08	7.62801e+08	7.26495e+08	1.04997	0.514002	0.0703545	0.289035
>sp|P06745|G6PI_MOUSE Glucose-6-phosphate isomerase OS=Mus musculus GN=Gpi PE=1 SV=4	18	1757000000	1916600000	1333300000	1743200000	2340500000	1621100000	2.16734e+09	2.73282e+09	2.39093e+09	2.20629e+09	2340500000	2.39922e+09	2.43036e+09	2.31534e+09	1.04968	0.585234	0.0699504	0.23267
>sp|P52633|STAT6_MOUSE Signal transducer and transcription activator 6 OS=Mus musculus GN=Stat6 PE=2 SV=2	13	42987000	43022000	30197000	38094000	50105000	42055000	5.30263e+07	6.13438e+07	5.41506e+07	4.82139e+07	50105000	6.22411e+07	5.61736e+07	5.352e+07	1.04958	0.6028	0.0698132	0.219827
>sp|P21995|EMB_MOUSE Embigin OS=Mus musculus GN=Emb PE=1 SV=2	4	2464900	6379100	3945700	1541200	5690900	7204900	3.04056e+06	9.09577e+06	7.0756e+06	1.95063e+06	5690900	1.06632e+07	6.40398e+06	6.10158e+06	1.04956	0.794612	0.0697863	0.0998449
>sp|A2A5R2|BIG2_MOUSE Brefeldin A-inhibited guanine nucleotide-exchange protein 2 OS=Mus musculus GN=Arfgef2 PE=1 SV=1	14	9996200	8781700	4132700	9796200	9780200	5792400	1.23307e+07	1.25216e+07	7.41094e+06	1.23986e+07	9780200	8.57271e+06	1.07544e+07	1.02505e+07	1.04916	0.883979	0.0692333	0.0535581
>sp|P70671|IRF3_MOUSE Interferon regulatory factor 3 OS=Mus musculus GN=Irf3 PE=1 SV=1	4	8839100	9983200	6893700	8490800	12998000	8109000	1.09034e+07	1.42347e+07	1.23621e+07	1.07464e+07	12998000	1.20013e+07	1.25001e+07	1.19152e+07	1.04908	0.661885	0.0691304	0.179218
>sp|Q9WV60|GSK3B_MOUSE Glycogen synthase kinase-3 beta OS=Mus musculus GN=Gsk3b PE=1 SV=2	5	7377000	7393000	4488400	5097500	10174000	6602500	9.09985e+06	1.05415e+07	8.04879e+06	6.45169e+06	10174000	9.77165e+06	9.23003e+06	8.79911e+06	1.04897	0.732627	0.0689781	0.135117
>sp|Q8CII2|CD123_MOUSE Cell division cycle protein 123 homolog OS=Mus musculus GN=Cdc123 PE=2 SV=2	2	949670	2540300	1996100	1903800	2738900	1915600	1.17146e+06	3.62214e+06	3.57949e+06	2.40956e+06	2738900	2.83507e+06	2.79103e+06	2.66118e+06	1.0488	0.870401	0.0687333	0.0602806
>sp|Q6PIP5|NUDC1_MOUSE NudC domain-containing protein 1 OS=Mus musculus GN=Nudcd1 PE=2 SV=2	2	2439600	2413000	1667500	2161000	3036300	2182800	3.00935e+06	3.44063e+06	2.99023e+06	2.73508e+06	3036300	3.23053e+06	3.14674e+06	3.00064e+06	1.04869	0.513818	0.0685877	0.289191
>sp|Q99KP3|CRYL1_MOUSE Lambda-crystallin homolog OS=Mus musculus GN=Cryl1 PE=2 SV=3	10	39365000	34517000	22318000	32752000	43423000	31437000	4.85584e+07	4.92168e+07	4.00216e+07	4.14528e+07	43423000	4.65265e+07	4.59323e+07	4.38008e+07	1.04866	0.595944	0.0685518	0.224794
>sp|Q8R050|ERF3A_MOUSE Eukaryotic peptide chain release factor GTP-binding subunit ERF3A OS=Mus musculus GN=Gspt1 PE=1 SV=2;>sp|Q149F3|ERF3B_MOUSE Eukaryotic peptide chain release factor GTP-binding subunit ERF3B OS=Mus musculus GN=Gspt2 PE=1 SV=1	16	160780000	112700000	97502000	152360000	158600000	106610000	1.98329e+08	1.60696e+08	1.74845e+08	1.92835e+08	158600000	1.57782e+08	1.77957e+08	1.69739e+08	1.04841	0.622398	0.0682053	0.205932
>sp|Q8VDD5|MYH9_MOUSE Myosin-9 OS=Mus musculus GN=Myh9 PE=1 SV=4	78	5459900000	5112400000	3846700000	5084400000	6307300000	4876600000	6.73502e+09	7.28962e+09	6.89807e+09	6.43511e+09	6307300000	7.21733e+09	6.97424e+09	6.65325e+09	1.04825	0.38576	0.0679772	0.413683
>sp|P26039|TLN1_MOUSE Talin-1 OS=Mus musculus GN=Tln1 PE=1 SV=2	91	3683200000	3404500000	2454600000	3258700000	4385600000	3144900000	4.54339e+09	4.85438e+09	4.4017e+09	4.1244e+09	4385600000	4.65443e+09	4.59982e+09	4.38814e+09	1.04824	0.355331	0.0679672	0.449367
>sp|Q61771|KIF3B_MOUSE Kinesin-like protein KIF3B OS=Mus musculus GN=Kif3b PE=1 SV=1	3	3485900	2051200	1673200	2112000	4812600	1533700	4.30001e+06	2.92475e+06	3.00045e+06	2.67307e+06	4812600	2.26986e+06	3.4084e+06	3.25184e+06	1.04814	0.763293	0.067838	0.117309
>sp|Q9CWJ9|PUR9_MOUSE Bifunctional purine biosynthesis protein PURH OS=Mus musculus GN=Atic PE=1 SV=2	26	485870000	490780000	404110000	458030000	652270000	472360000	5.99342e+08	6.99789e+08	7.24668e+08	5.79709e+08	652270000	6.99089e+08	6.74599e+08	6.43689e+08	1.04802	0.592006	0.0676663	0.227674
>sp|Q64727|VINC_MOUSE Vinculin OS=Mus musculus GN=Vcl PE=1 SV=4	35	299850000	308950000	148890000	257920000	342080000	242970000	3.69878e+08	4.40523e+08	2.66996e+08	3.26438e+08	342080000	3.59594e+08	3.59132e+08	3.42704e+08	1.04794	0.873588	0.0675521	0.0586933
>sp|P10649|GSTM1_MOUSE Glutathione S-transferase Mu 1 OS=Mus musculus GN=Gstm1 PE=1 SV=2	12	441380000	481760000	158740000	402950000	432100000	341230000	5.44461e+08	6.86927e+08	2.84659e+08	5.09996e+08	432100000	5.05018e+08	5.05349e+08	4.82371e+08	1.04764	0.96084	0.0671368	0.0173488
>sp|A6H630|CF211_MOUSE UPF0364 protein C6orf211 homolog OS=Mus musculus PE=2 SV=1	6	1250200	1808400	2372800	1404400	3556800	1798600	1.54218e+06	2.57854e+06	4.25501e+06	1.77749e+06	3556800	2.66191e+06	2.79191e+06	2.6654e+06	1.04746	0.996226	0.0668995	0.00164234
>sp|Q9R0Y5|KAD1_MOUSE Adenylate kinase isoenzyme 1 OS=Mus musculus GN=Ak1 PE=1 SV=1	3	12169000	13547000	3015300	9048800	12629000	9380300	1.5011e+07	1.93163e+07	5.40717e+06	1.14527e+07	12629000	1.38828e+07	1.32448e+07	1.26548e+07	1.04662	0.852615	0.0657403	0.0692473
>sp|P60335|PCBP1_MOUSE Poly(rC)-binding protein 1 OS=Mus musculus GN=Pcbp1 PE=1 SV=1	12	240220000	220470000	155000000	168400000	310560000	219920000	2.96322e+08	3.14362e+08	2.77953e+08	2.13137e+08	310560000	3.2548e+08	2.96212e+08	2.83059e+08	1.04647	0.696906	0.0655284	0.156826
>sp|Q7TMB8|CYFP1_MOUSE Cytoplasmic FMR1-interacting protein 1 OS=Mus musculus GN=Cyfip1 PE=1 SV=1	39	127900000	112960000	96618000	123720000	157560000	105640000	1.5777e+08	1.61066e+08	1.7326e+08	1.56587e+08	157560000	1.56346e+08	1.64032e+08	1.56831e+08	1.04591	0.260355	0.0647654	0.584435
>sp|O09110|MP2K3_MOUSE Dual specificity mitogen-activated protein kinase kinase 3 OS=Mus musculus GN=Map2k3 PE=1 SV=2	7	33856000	24201000	21788000	35571000	30127000	23752000	4.17628e+07	3.45075e+07	3.90712e+07	4.50207e+07	30127000	3.51528e+07	3.84472e+07	3.67668e+07	1.0457	0.699035	0.0644732	0.155501
>sp|Q8K2H4|ACAP1_MOUSE Arf-GAP with coiled-coil, ANK repeat and PH domain-containing protein 1 OS=Mus musculus GN=Acap1 PE=1 SV=1	18	47285000	31747000	40911000	39203000	59099000	40954000	5.83281e+07	4.52671e+07	7.33634e+07	4.96176e+07	59099000	6.06116e+07	5.89862e+07	5.64427e+07	1.04506	0.864113	0.0635899	0.0634295
>sp|Q9DBP5|KCY_MOUSE UMP-CMP kinase OS=Mus musculus GN=Cmpk1 PE=1 SV=1	7	194520000	188000000	114920000	185130000	213990000	159060000	2.39949e+08	2.68064e+08	2.0608e+08	2.34311e+08	213990000	2.35408e+08	2.38031e+08	2.27903e+08	1.04444	0.674422	0.0627284	0.171069
>sp|P49446|PTPRE_MOUSE Receptor-type tyrosine-protein phosphatase epsilon OS=Mus musculus GN=Ptpre PE=1 SV=3	19	65001000	53495000	27868000	49844000	59962000	50416000	8.01816e+07	7.62769e+07	4.99741e+07	6.30854e+07	59962000	7.46153e+07	6.88109e+07	6.58876e+07	1.04437	0.882503	0.0626302	0.0542838
>sp|P70303|PYRG2_MOUSE CTP synthase 2 OS=Mus musculus GN=Ctps2 PE=1 SV=1	10	17658000	19790000	11008000	15239000	22473000	16904000	2.17819e+07	2.8218e+07	1.974e+07	1.92873e+07	22473000	2.50178e+07	2.32466e+07	2.22594e+07	1.04435	0.790017	0.0626086	0.102363
>sp|Q99KN1|ARRD1_MOUSE Arrestin domain-containing protein 1 OS=Mus musculus GN=Arrdc1 PE=2 SV=2	6	10981000	7679400	5843900	9679600	10592000	7195100	1.35455e+07	1.09498e+07	1.04795e+07	1.22511e+07	10592000	1.06487e+07	1.16583e+07	1.11639e+07	1.04428	0.697765	0.0625145	0.156291
>sp|Q64261|CDK6_MOUSE Cyclin-dependent kinase 6 OS=Mus musculus GN=Cdk6 PE=1 SV=2	4	8871700	7761200	7035400	7552600	10400000	8926300	1.09436e+07	1.10665e+07	1.26162e+07	9.559e+06	10400000	1.32109e+07	1.15421e+07	1.10566e+07	1.04391	0.671444	0.0619945	0.17299
>sp|Q9JK23|PSMG1_MOUSE Proteasome assembly chaperone 1 OS=Mus musculus GN=Psmg1 PE=1 SV=1	4	11344000	8819000	7439000	9212000	13047000	9140600	1.39933e+07	1.25748e+07	1.33399e+07	1.16592e+07	13047000	1.3528e+07	1.33027e+07	1.27448e+07	1.04378	0.470427	0.0618126	0.327508
>sp|Q8BUV3|GEPH_MOUSE Gephyrin OS=Mus musculus GN=Gphn PE=1 SV=2	8	7679700	10445000	7312900	8127800	13471000	8210200	9.47324e+06	1.48932e+07	1.31138e+07	1.0287e+07	13471000	1.2151e+07	1.24934e+07	1.19697e+07	1.04376	0.852466	0.0617843	0.0693228
>sp|Q9CY64|BIEA_MOUSE Biliverdin reductase A OS=Mus musculus GN=Blvra PE=2 SV=1	15	236880000	229790000	122200000	210470000	252280000	192690000	2.92202e+08	3.27651e+08	2.19134e+08	2.66383e+08	252280000	2.8518e+08	2.79662e+08	2.67948e+08	1.04372	0.828537	0.0617353	0.0816882
>sp|Q9WUA2|SYFB_MOUSE Phenylalanine--tRNA ligase beta subunit OS=Mus musculus GN=Farsb PE=2 SV=2	13	88027000	64153000	46821000	81075000	81234000	59662000	1.08585e+08	9.14739e+07	8.39615e+07	1.02613e+08	81234000	8.82993e+07	9.46735e+07	9.07155e+07	1.04363	0.704022	0.0616116	0.152414
>sp|Q9JHF7|HPGDS_MOUSE Hematopoietic prostaglandin D synthase OS=Mus musculus GN=Hpgds PE=1 SV=3	3	5726700	3740500	2177300	3361800	3810200	5108700	7.06413e+06	5.33347e+06	3.90443e+06	4.25489e+06	3810200	7.56084e+06	5.43401e+06	5.20864e+06	1.04327	0.835044	0.0611103	0.0782906
>sp|Q71RI9|KAT3_MOUSE Kynurenine--oxoglutarate transaminase 3 OS=Mus musculus GN=Ccbl2 PE=1 SV=1	3	29948000	24113000	21802000	33480000	38022000	17193000	3.69422e+07	3.4382e+07	3.90963e+07	4.23742e+07	38022000	2.54455e+07	3.68068e+07	3.52806e+07	1.04326	0.723944	0.0610994	0.140295
>sp|P70188|KIFA3_MOUSE Kinesin-associated protein 3 OS=Mus musculus GN=Kifap3 PE=1 SV=1	3	1696500	1553300	357090	1073800	2112700	859080	2.09271e+06	2.2148e+06	640349	1.35906e+06	2112700	1.27143e+06	1.64929e+06	1.58106e+06	1.04315	0.885368	0.0609458	0.052876
>sp|Q9CRT8|XPOT_MOUSE Exportin-T OS=Mus musculus GN=Xpot PE=2 SV=3	6	10620000	10746000	5814000	9786100	13467000	7697200	1.31002e+07	1.53224e+07	1.04259e+07	1.23858e+07	13467000	1.13918e+07	1.29495e+07	1.24149e+07	1.04306	0.810291	0.0608279	0.0913588
>sp|Q148V7|K1468_MOUSE LisH domain and HEAT repeat-containing protein KIAA1468 OS=Mus musculus GN=Kiaa1468 PE=1 SV=1	3	2272300	1840100	1351100	2982700	1861000	1276800	2.80298e+06	2.62374e+06	2.42285e+06	3.77508e+06	1861000	1.88965e+06	2.61653e+06	2.50858e+06	1.04303	0.716949	0.0607834	0.144512
>sp|P62827|RAN_MOUSE GTP-binding nuclear protein Ran OS=Mus musculus GN=Ran PE=1 SV=3	7	529270000	528700000	386040000	500630000	664170000	482900000	6.52878e+08	7.53858e+08	6.92264e+08	6.33626e+08	664170000	7.14688e+08	6.99666e+08	6.70828e+08	1.04299	0.489287	0.060724	0.310436
>sp|P58389|PTPA_MOUSE Serine/threonine-protein phosphatase 2A activator OS=Mus musculus GN=Ppp2r4 PE=1 SV=1	10	144140000	121510000	126930000	118620000	199250000	139120000	1.77803e+08	1.73258e+08	2.27616e+08	1.50132e+08	199250000	2.05897e+08	1.92892e+08	1.85093e+08	1.04214	0.761324	0.0595457	0.118431
>sp|Q8BGQ7|SYAC_MOUSE Alanine--tRNA ligase, cytoplasmic OS=Mus musculus GN=Aars PE=1 SV=1	26	137740000	151590000	109060000	121370000	198630000	139100000	1.69908e+08	2.16148e+08	1.95571e+08	1.53613e+08	198630000	2.05867e+08	1.93876e+08	1.86037e+08	1.04214	0.720319	0.0595457	0.142475
>sp|Q9CQW9|IFM3_MOUSE Interferon-induced transmembrane protein 3 OS=Mus musculus GN=Ifitm3 PE=1 SV=1	2	4009600	6277500	4731100	4762500	7581100	5322200	4.94602e+06	8.9509e+06	8.48401e+06	6.02769e+06	7581100	7.87682e+06	7.46031e+06	7.16187e+06	1.04167	0.950026	0.0588996	0.0222646
>sp|Q8QZZ7|TPRKB_MOUSE TP53RK-binding protein OS=Mus musculus GN=Tprkb PE=2 SV=1	2	3724800	2134400	1244900	3191900	2070500	2274000	4.5947e+06	3.04338e+06	2.23241e+06	4.03985e+06	2070500	3.3655e+06	3.29016e+06	3.15862e+06	1.04165	0.910834	0.0588658	0.0405609
>sp|Q9CQA1|TPPC5_MOUSE Trafficking protein particle complex subunit 5 OS=Mus musculus GN=Trappc5 PE=1 SV=1	6	19587000	16372000	7866000	13765000	20457000	14374000	2.41614e+07	2.33444e+07	1.41057e+07	1.74218e+07	20457000	2.12734e+07	2.05371e+07	1.97174e+07	1.04157	0.937105	0.0587665	0.0282118
>sp|Q9CQM5|TXD17_MOUSE Thioredoxin domain-containing protein 17 OS=Mus musculus GN=Txndc17 PE=1 SV=1	3	36056000	34598000	16363000	23801000	41586000	31466000	4.44766e+07	4.93323e+07	2.93428e+07	3.01239e+07	41586000	4.65694e+07	4.10506e+07	3.94264e+07	1.04119	0.881005	0.058239	0.0550217
>sp|Q91ZJ5|UGPA_MOUSE UTP--glucose-1-phosphate uridylyltransferase OS=Mus musculus GN=Ugp2 PE=2 SV=3	16	181070000	172850000	88028000	161140000	174230000	151920000	2.23358e+08	2.46462e+08	1.57856e+08	2.03948e+08	174230000	2.2484e+08	2.09225e+08	2.01006e+08	1.04089	0.867066	0.0578158	0.061948
>sp|Q9Z2C5|MTM1_MOUSE Myotubularin OS=Mus musculus GN=Mtm1 PE=1 SV=2	4	4745500	4443900	2474600	5523700	5019100	2679500	5.85378e+06	6.33643e+06	4.43756e+06	6.99111e+06	5019100	3.96564e+06	5.54259e+06	5.32528e+06	1.04081	0.792201	0.0577018	0.101165
>sp|Q91YR9|PTGR1_MOUSE Prostaglandin reductase 1 OS=Mus musculus GN=Ptgr1 PE=2 SV=2	15	154610000	194550000	59429000	139630000	151850000	151160000	1.90718e+08	2.77403e+08	1.06571e+08	1.76724e+08	151850000	2.23716e+08	1.91564e+08	1.84096e+08	1.04056	0.949378	0.0573645	0.022561
>sp|Q69ZR2|HECD1_MOUSE E3 ubiquitin-protein ligase HECTD1 OS=Mus musculus GN=Hectd1 PE=1 SV=2	2	2608600	1019700	524440	1129800	1674400	1550400	3.21782e+06	1.45396e+06	940449	1.42994e+06	1674400	2.29458e+06	1.87074e+06	1.79964e+06	1.03951	0.862	0.0559035	0.0644929
>sp|Q60710|SAMH1_MOUSE SAM domain and HD domain-containing protein 1 OS=Mus musculus GN=Samhd1 PE=1 SV=2	24	406020000	328220000	225580000	392800000	433920000	264090000	5.00843e+08	4.67999e+08	4.0452e+08	4.9715e+08	433920000	3.90851e+08	4.57787e+08	4.4064e+08	1.03891	0.698552	0.0550761	0.155801
>sp|Q8VCT3|AMPB_MOUSE Aminopeptidase B OS=Mus musculus GN=Rnpep PE=2 SV=2	23	251910000	217140000	164010000	237880000	301150000	187890000	3.10742e+08	3.09614e+08	2.9411e+08	3.01074e+08	301150000	2.78076e+08	3.04822e+08	2.93433e+08	1.03881	0.303564	0.0549327	0.51775
>sp|Q8CD92|TTC27_MOUSE Tetratricopeptide repeat protein 27 OS=Mus musculus GN=Ttc27 PE=2 SV=2	3	2070200	640950	1052400	1327800	1761600	1158800	2.55368e+06	913912	1.88721e+06	1.68054e+06	1761600	1.71502e+06	1.78493e+06	1.71905e+06	1.03833	0.890823	0.0542582	0.0502085
>sp|P97371|PSME1_MOUSE Proteasome activator complex subunit 1 OS=Mus musculus GN=Psme1 PE=2 SV=2	11	436170000	358090000	279290000	339120000	578830000	327420000	5.38035e+08	5.1059e+08	5.00835e+08	4.2921e+08	578830000	4.84579e+08	5.16487e+08	4.9754e+08	1.03808	0.663302	0.0539194	0.178288
>sp|Q8BGT6|MILK1_MOUSE MICAL-like protein 1 OS=Mus musculus GN=Micall1 PE=1 SV=3	2	1822800	1184800	1393200	2508400	1482200	1044500	2.2485e+06	1.68937e+06	2.49835e+06	3.17477e+06	1482200	1.54585e+06	2.14541e+06	2.06761e+06	1.03763	0.768126	0.0532882	0.114567
>sp|Q64010|CRK_MOUSE Adapter molecule crk OS=Mus musculus GN=Crk PE=1 SV=1	7	34483000	26975000	17031000	29325000	34244000	24429000	4.25363e+07	3.84629e+07	3.05407e+07	3.71154e+07	34244000	3.61547e+07	3.718e+07	3.5838e+07	1.03744	0.805517	0.0530332	0.0939254
>sp|P35278|RAB5C_MOUSE Ras-related protein Rab-5C OS=Mus musculus GN=Rab5c PE=1 SV=2	9	94365000	95603000	81452000	89414000	140980000	88020000	1.16403e+08	1.36317e+08	1.46063e+08	1.13167e+08	140980000	1.30269e+08	1.32928e+08	1.28139e+08	1.03738	0.715887	0.052938	0.145156
>sp|Q8R395|COMD5_MOUSE COMM domain-containing protein 5 OS=Mus musculus GN=Commd5 PE=2 SV=1	2	3194200	2349000	2146600	3067300	3943900	1968300	3.94018e+06	3.34937e+06	3.84938e+06	3.88215e+06	3943900	2.91307e+06	3.71298e+06	3.57971e+06	1.03723	0.721525	0.0527351	0.141748
>sp|Q8R010|AIMP2_MOUSE Aminoacyl tRNA synthase complex-interacting multifunctional protein 2 OS=Mus musculus GN=Aimp2 PE=1 SV=2	7	45198000	32082000	28934000	36133000	50152000	35206000	5.57537e+07	4.57448e+07	5.18857e+07	4.5732e+07	50152000	5.21046e+07	5.11281e+07	4.93295e+07	1.03646	0.654352	0.0516637	0.184189
>sp|Q80VD1|FA98B_MOUSE Protein FAM98B OS=Mus musculus GN=Fam98b PE=2 SV=1	2	721420	1217500	708400	844270	1391700	877720	889903	1.736e+06	1.27033e+06	1.06856e+06	1391700	1.29902e+06	1.29874e+06	1.25309e+06	1.03643	0.981665	0.0516258	0.00803686
>sp|Q9DBS5|KLC4_MOUSE Kinesin light chain 4 OS=Mus musculus GN=Klc4 PE=1 SV=1	5	8635500	3687100	2267100	6882500	4225300	4282300	1.06523e+07	5.25733e+06	4.06546e+06	8.71088e+06	4225300	6.33777e+06	6.65835e+06	6.42465e+06	1.03638	0.983059	0.0515467	0.00742056
>sp|O35343|IMA4_MOUSE Importin subunit alpha-4 OS=Mus musculus GN=Kpna4 PE=2 SV=1	8	35209000	36547000	30119000	33564000	57880000	29699000	4.34318e+07	5.21113e+07	5.40107e+07	4.24805e+07	57880000	4.39543e+07	4.98513e+07	4.81049e+07	1.0363	0.749355	0.0514454	0.125312
>sp|Q99P88|NU155_MOUSE Nuclear pore complex protein Nup155 OS=Mus musculus GN=Nup155 PE=2 SV=1	5	1675500	1922800	2404600	2605000	2657500	1923500	2.0668e+06	2.74166e+06	4.31203e+06	3.29704e+06	2657500	2.84677e+06	3.04017e+06	2.93377e+06	1.03627	0.97788	0.0513958	0.00971436
>sp|P17182|ENOA_MOUSE Alpha-enolase OS=Mus musculus GN=Eno1 PE=1 SV=3	19	5397700000	5331200000	4132100000	5761900000	6810500000	4601200000	6.6583e+09	7.6016e+09	7.40986e+09	7.29259e+09	6810500000	6.80974e+09	7.22325e+09	6.97094e+09	1.03619	0.510609	0.0512948	0.291912
>sp|O88544|CSN4_MOUSE COP9 signalosome complex subunit 4 OS=Mus musculus GN=Cops4 PE=1 SV=1	14	72270000	64836000	46902000	71290000	74937000	61668000	8.91482e+07	9.24477e+07	8.41067e+07	9.02287e+07	74937000	9.12682e+07	8.85675e+07	8.5478e+07	1.03614	0.620153	0.0512257	0.207501
>sp|Q05144|RAC2_MOUSE Ras-related C3 botulinum toxin substrate 2 OS=Mus musculus GN=Rac2 PE=2 SV=1	3	329740000	321710000	230570000	357210000	458350000	218830000	4.06749e+08	4.58717e+08	4.13468e+08	4.52105e+08	458350000	3.23867e+08	4.26311e+08	4.11441e+08	1.03614	0.729234	0.0512224	0.137133
>sp|Q9EQ80|NIF3L_MOUSE NIF3-like protein 1 OS=Mus musculus GN=Nif3l1 PE=1 SV=4	5	13286000	9599400	5950200	11276000	12135000	8739000	1.63889e+07	1.36875e+07	1.06702e+07	1.42715e+07	12135000	1.29337e+07	1.35822e+07	1.31134e+07	1.03575	0.880224	0.0506724	0.0554069
>sp|P22682|CBL_MOUSE E3 ubiquitin-protein ligase CBL OS=Mus musculus GN=Cbl PE=1 SV=3	20	62883000	61724000	42501000	63634000	69265000	56536000	7.75689e+07	8.80104e+07	7.62146e+07	8.05388e+07	69265000	8.36728e+07	8.0598e+07	7.78256e+07	1.03562	0.648986	0.0505	0.187765
>sp|P61202|CSN2_MOUSE COP9 signalosome complex subunit 2 OS=Mus musculus GN=Cops2 PE=1 SV=1	9	37379000	27486000	20304000	31105000	41470000	24788000	4.61086e+07	3.91915e+07	3.641e+07	3.93683e+07	41470000	3.66861e+07	4.057e+07	3.91748e+07	1.03562	0.71608	0.0504898	0.145038
>sp|Q8R5H1|UBP15_MOUSE Ubiquitin carboxyl-terminal hydrolase 15 OS=Mus musculus GN=Usp15 PE=2 SV=1	18	23860000	26941000	19548000	24597000	30084000	25807000	2.94323e+07	3.84144e+07	3.50543e+07	3.11314e+07	30084000	3.81942e+07	3.43003e+07	3.31365e+07	1.03512	0.767444	0.0498016	0.114953
>sp|Q9CPX6|ATG3_MOUSE Ubiquitin-like-conjugating enzyme ATG3 OS=Mus musculus GN=Atg3 PE=1 SV=1	8	73709000	75309000	51334000	73111000	102840000	57704000	9.09233e+07	1.07381e+08	9.20544e+07	9.25334e+07	102840000	8.54015e+07	9.67862e+07	9.35916e+07	1.03413	0.681209	0.0484211	0.16672
>sp|O88342|WDR1_MOUSE WD repeat-containing protein 1 OS=Mus musculus GN=Wdr1 PE=1 SV=3	24	2099500000	1838500000	1693700000	1999200000	2571900000	1942900000	2.58982e+09	2.62146e+09	3.03722e+09	2.5303e+09	2571900000	2.87548e+09	2.7495e+09	2.65923e+09	1.03395	0.646653	0.0481634	0.189329
>sp|Q7TPR4|ACTN1_MOUSE Alpha-actinin-1 OS=Mus musculus GN=Actn1 PE=1 SV=1	40	441760000	282510000	490940000	489330000	706440000	299180000	5.4493e+08	4.02823e+08	8.80375e+08	6.19324e+08	706440000	4.42784e+08	6.09376e+08	5.89516e+08	1.03369	0.997735	0.0478015	0.000984687
>sp|Q91VI7|RINI_MOUSE Ribonuclease inhibitor OS=Mus musculus GN=Rnh1 PE=1 SV=1	23	1127800000	1224700000	612730000	1051600000	1413400000	915020000	1.39119e+09	1.74626e+09	1.09877e+09	1.33096e+09	1413400000	1.35422e+09	1.41208e+09	1.3662e+09	1.03358	0.918366	0.0476534	0.0369843
>sp|B1AVZ0|UPP_MOUSE Uracil phosphoribosyltransferase homolog OS=Mus musculus GN=Uprt PE=2 SV=1	6	13622000	11059000	11564000	14537000	19888000	8984400	1.68033e+07	1.57687e+07	2.07371e+07	1.83989e+07	19888000	1.32968e+07	1.77697e+07	1.71946e+07	1.03345	0.800229	0.0474665	0.0967855
>sp|Q9CX56|PSMD8_MOUSE 26S proteasome non-ATPase regulatory subunit 8 OS=Mus musculus GN=Psmd8 PE=1 SV=2	5	65662000	54781000	41678000	57499000	79956000	49717000	8.09969e+07	7.81106e+07	7.47388e+07	7.2774e+07	79956000	7.35808e+07	7.79488e+07	7.54369e+07	1.0333	0.432367	0.0472555	0.364148
>sp|P50396|GDIA_MOUSE Rab GDP dissociation inhibitor alpha OS=Mus musculus GN=Gdi1 PE=1 SV=3	10	46027000	42837000	26362000	41626000	55698000	34752000	5.67763e+07	6.108e+07	4.72735e+07	5.26842e+07	55698000	5.14327e+07	5.50433e+07	5.32716e+07	1.03326	0.757849	0.0471983	0.120417
>sp|Q60605|MYL6_MOUSE Myosin light polypeptide 6 OS=Mus musculus GN=Myl6 PE=1 SV=3	7	376170000	448470000	208130000	330670000	486910000	354050000	4.64022e+08	6.3946e+08	3.73228e+08	4.18515e+08	486910000	5.23991e+08	4.92237e+08	4.76472e+08	1.03309	0.947891	0.0469605	0.0232418
>sp|Q61881|MCM7_MOUSE DNA replication licensing factor MCM7 OS=Mus musculus GN=Mcm7 PE=2 SV=1	16	26167000	22987000	24588000	26093000	34102000	26042000	3.22781e+07	3.27765e+07	4.40923e+07	3.30248e+07	34102000	3.8542e+07	3.63823e+07	3.52229e+07	1.03292	0.844664	0.0467222	0.0733161
>sp|Q920Q4|VPS16_MOUSE Vacuolar protein sorting-associated protein 16 homolog OS=Mus musculus GN=Vps16 PE=1 SV=3	7	6472500	4349100	7847200	7005500	8866800	6503900	7.98411e+06	6.20125e+06	1.40719e+07	8.86656e+06	8866800	9.62572e+06	9.4191e+06	9.11969e+06	1.03283	0.920122	0.0466039	0.0361543
>sp|Q8BZA9|TIGAR_MOUSE Fructose-2,6-bisphosphatase TIGAR OS=Mus musculus GN=Tigar PE=2 SV=1	4	13859000	12107000	8995400	10869000	16280000	12738000	1.70957e+07	1.7263e+07	1.61309e+07	1.37564e+07	16280000	1.88521e+07	1.68299e+07	1.62962e+07	1.03275	0.706601	0.0464901	0.150826
>sp|Q3TC93|H1BP3_MOUSE HCLS1-binding protein 3 OS=Mus musculus GN=Hs1bp3 PE=1 SV=2	4	6676200	6041100	2845200	6400000	6231300	4678900	8.23538e+06	8.61383e+06	5.10214e+06	8.1002e+06	6231300	6.92474e+06	7.31711e+06	7.08541e+06	1.0327	0.953869	0.0464228	0.0205111
>sp|Q8BZN6|DOC10_MOUSE Dedicator of cytokinesis protein 10 OS=Mus musculus GN=Dock10 PE=1 SV=3	25	69214000	49772000	47705000	60421000	72809000	57431000	8.53785e+07	7.09684e+07	8.55467e+07	7.64723e+07	72809000	8.49974e+07	8.06312e+07	7.80929e+07	1.0325	0.715249	0.0461467	0.145543
>sp|Q6IRU2|TPM4_MOUSE Tropomyosin alpha-4 chain OS=Mus musculus GN=Tpm4 PE=2 SV=3	6	170250000	159180000	131430000	151610000	243380000	146230000	2.10011e+08	2.2697e+08	2.35686e+08	1.91886e+08	243380000	2.16419e+08	2.24222e+08	2.17229e+08	1.0322	0.677363	0.0457161	0.169178
>sp|O55098|STK10_MOUSE Serine/threonine-protein kinase 10 OS=Mus musculus GN=Stk10 PE=1 SV=2	13	37164000	44790000	32282000	39792000	62812000	33246000	4.58434e+07	6.38647e+07	5.78895e+07	5.0363e+07	62812000	4.92038e+07	5.58659e+07	5.41263e+07	1.03214	0.832539	0.045638	0.0795956
>sp|O55023|IMPA1_MOUSE Inositol monophosphatase 1 OS=Mus musculus GN=Impa1 PE=1 SV=1	10	113220000	108830000	72263000	113160000	137870000	87935000	1.39662e+08	1.55177e+08	1.29585e+08	1.43222e+08	137870000	1.30143e+08	1.41475e+08	1.37078e+08	1.03207	0.651089	0.0455451	0.18636
>sp|Q8R016|BLMH_MOUSE Bleomycin hydrolase OS=Mus musculus GN=Blmh PE=2 SV=1	10	83366000	80040000	58066000	84744000	95946000	72975000	1.02836e+08	1.14127e+08	1.04126e+08	1.07257e+08	95946000	1.08002e+08	1.0703e+08	1.03735e+08	1.03176	0.56582	0.0451055	0.247322
>sp|Q9WUK4|RFC2_MOUSE Replication factor C subunit 2 OS=Mus musculus GN=Rfc2 PE=2 SV=1	2	2011400	1358200	361890	921910	1793500	1318400	2.48115e+06	1.93662e+06	648957	1.16682e+06	1793500	1.95122e+06	1.68891e+06	1.63718e+06	1.03159	0.853698	0.0448765	0.0686959
>sp|Q9D0M1|KPRA_MOUSE Phosphoribosyl pyrophosphate synthase-associated protein 1 OS=Mus musculus GN=Prpsap1 PE=1 SV=1	10	23329000	18645000	15948000	20668000	25969000	19779000	2.87773e+07	2.65854e+07	2.85986e+07	2.61586e+07	25969000	2.92728e+07	2.79871e+07	2.71335e+07	1.03146	0.535348	0.0446898	0.271364
>sp|Q1HFZ0|NSUN2_MOUSE tRNA (cytosine(34)-C(5))-methyltransferase OS=Mus musculus GN=Nsun2 PE=1 SV=2	10	19636000	16269000	19646000	19759000	25205000	20220000	2.42219e+07	2.31975e+07	3.52301e+07	2.50081e+07	25205000	2.99254e+07	2.75498e+07	2.67129e+07	1.03133	0.919288	0.0445078	0.0365482
>sp|Q8BH61|F13A_MOUSE Coagulation factor XIII A chain OS=Mus musculus GN=F13a1 PE=2 SV=3	16	46666000	131370000	14186000	46314000	44628000	107420000	5.75645e+07	1.87317e+08	2.5439e+07	5.86176e+07	44628000	1.58981e+08	9.01067e+07	8.74088e+07	1.03087	0.853168	0.0438557	0.0689655
>sp|Q3UPH1|PRRC1_MOUSE Protein PRRC1 OS=Mus musculus GN=Prrc1 PE=2 SV=1	7	25577000	22355000	14478000	24288000	28021000	18910000	3.15503e+07	3.18753e+07	2.59626e+07	3.07403e+07	28021000	2.79867e+07	2.97961e+07	2.8916e+07	1.03044	0.743136	0.0432559	0.128932
>sp|Q921Y0|MOB1A_MOUSE MOB kinase activator 1A OS=Mus musculus GN=Mob1a PE=1 SV=3;>sp|Q8BPB0|MOB1B_MOUSE MOB kinase activator 1B OS=Mus musculus GN=Mob1b PE=1 SV=3	7	63022000	61554000	45595000	54477000	93495000	52423000	7.77404e+07	8.7768e+07	8.17629e+07	6.89492e+07	93495000	7.75856e+07	8.24238e+07	8.00099e+07	1.03017	0.731508	0.0428813	0.135781
>sp|O08709|PRDX6_MOUSE Peroxiredoxin-6 OS=Mus musculus GN=Prdx6 PE=1 SV=3	11	624880000	607470000	356200000	546100000	682410000	564780000	7.70817e+08	8.66174e+08	6.38753e+08	6.91175e+08	682410000	8.3587e+08	7.58581e+08	7.36485e+08	1.03	0.825008	0.0426471	0.083542
>sp|Q80TL7|MON2_MOUSE Protein MON2 homolog OS=Mus musculus GN=Mon2 PE=2 SV=2	8	8424600	6950300	5390900	8155700	9508100	6261300	1.03921e+07	9.91023e+06	9.6672e+06	1.03223e+07	9508100	9.26668e+06	9.98984e+06	9.69903e+06	1.02998	0.487341	0.0426215	0.312167
>sp|Q9DBG5|PLIN3_MOUSE Perilipin-3 OS=Mus musculus GN=Plin3 PE=1 SV=1	15	251430000	294950000	138400000	237400000	349270000	203420000	3.1015e+08	4.2056e+08	2.48185e+08	3.00467e+08	349270000	3.0106e+08	3.26298e+08	3.16932e+08	1.02955	0.963641	0.042017	0.0160849
>sp|Q80UJ7|RB3GP_MOUSE Rab3 GTPase-activating protein catalytic subunit OS=Mus musculus GN=Rab3gap1 PE=2 SV=4	5	3990500	675410	1726000	1707800	3512000	2060500	4.92246e+06	963047	3.09514e+06	2.16149e+06	3512000	3.04952e+06	2.99355e+06	2.90767e+06	1.02953	0.788538	0.0419918	0.103177
>sp|Q9EQN3|T22D4_MOUSE TSC22 domain family protein 4 OS=Mus musculus GN=Tsc22d4 PE=2 SV=2	4	3529200	5101400	3795100	4980300	3084300	5755200	4.35342e+06	7.27394e+06	6.80554e+06	6.30335e+06	3084300	8.51765e+06	6.1443e+06	5.96843e+06	1.02947	0.813472	0.0418957	0.0896571
>sp|Q78JW9|UBFD1_MOUSE Ubiquitin domain-containing protein UBFD1 OS=Mus musculus GN=Ubfd1 PE=1 SV=2	2	12398000	10866000	7805300	12512000	14811000	8687500	1.52935e+07	1.54935e+07	1.39968e+07	1.58359e+07	14811000	1.28574e+07	1.49279e+07	1.45014e+07	1.02941	0.67802	0.0418173	0.168757
>sp|Q3UDE2|TTL12_MOUSE Tubulin--tyrosine ligase-like protein 12 OS=Mus musculus GN=Ttll12 PE=1 SV=1	16	39144000	38045000	32277000	42686000	50199000	34870000	4.82858e+07	5.42472e+07	5.78805e+07	5.40258e+07	50199000	5.16073e+07	5.34712e+07	5.19441e+07	1.0294	0.676963	0.0418032	0.169435
>sp|Q9CZA6|NDE1_MOUSE Nuclear distribution protein nudE homolog 1 OS=Mus musculus GN=Nde1 PE=1 SV=1;>sp|Q9ERR1|NDEL1_MOUSE Nuclear distribution protein nudE-like 1 OS=Mus musculus GN=Ndel1 PE=1 SV=2	2	708930	429760	488030	612650	627550	603040	874496	612782	875157	775405	627550	892495	787478	765150	1.02918	0.878275	0.0414978	0.0563694
>sp|P70268|PKN1_MOUSE Serine/threonine-protein kinase N1 OS=Mus musculus GN=Pkn1 PE=1 SV=3	18	71837000	59328000	52465000	68518000	86732000	58284000	8.86141e+07	8.4594e+07	9.40825e+07	8.67203e+07	86732000	8.62599e+07	8.90969e+07	8.65707e+07	1.02918	0.461497	0.0414956	0.335831
>sp|Q6NSR8|PEPL1_MOUSE Probable aminopeptidase NPEPL1 OS=Mus musculus GN=Npepl1 PE=2 SV=1	7	22910000	13936000	13586000	19006000	23022000	15788000	2.82605e+07	1.98709e+07	2.4363e+07	2.40551e+07	23022000	2.33661e+07	2.41648e+07	2.34811e+07	1.02912	0.872976	0.0414095	0.0589979
>sp|P68181|KAPCB_MOUSE cAMP-dependent protein kinase catalytic subunit beta OS=Mus musculus GN=Prkacb PE=1 SV=2	3	18251000	17409000	11203000	17219000	23070000	13959000	2.25134e+07	2.4823e+07	2.00897e+07	2.17933e+07	23070000	2.06592e+07	2.24754e+07	2.18409e+07	1.02905	0.731758	0.0413151	0.135633
>sp|P14824|ANXA6_MOUSE Annexin A6 OS=Mus musculus GN=Anxa6 PE=1 SV=3	31	1357500000	1222700000	1139700000	1294100000	1687900000	1340500000	1.67454e+09	1.74341e+09	2.04376e+09	1.63789e+09	1687900000	1.98393e+09	1.82057e+09	1.76991e+09	1.02862	0.758096	0.040717	0.120276
>sp|P51125|ICAL_MOUSE Calpastatin OS=Mus musculus GN=Cast PE=1 SV=2	8	67774000	50087000	37887000	49903000	76896000	51827000	8.36022e+07	7.14176e+07	6.79406e+07	6.31601e+07	76896000	7.67036e+07	7.43201e+07	7.22532e+07	1.02861	0.768979	0.0406911	0.114085
>sp|Q6P9R2|OXSR1_MOUSE Serine/threonine-protein kinase OSR1 OS=Mus musculus GN=Oxsr1 PE=1 SV=1	11	48307000	41860000	33984000	48369000	53563000	40832000	5.95888e+07	5.96869e+07	6.09416e+07	6.12186e+07	53563000	6.0431e+07	6.00724e+07	5.84042e+07	1.02856	0.556606	0.0406309	0.254452
>sp|P11440|CDK1_MOUSE Cyclin-dependent kinase 1 OS=Mus musculus GN=Cdk1 PE=1 SV=3	10	27149000	26151000	24203000	24456000	40599000	26663000	3.34895e+07	3.72879e+07	4.34019e+07	3.09529e+07	40599000	3.9461e+07	3.80598e+07	3.70043e+07	1.02852	0.808505	0.040573	0.0923171
>sp|P60122|RUVB1_MOUSE RuvB-like 1 OS=Mus musculus GN=Ruvbl1 PE=1 SV=1	12	35861000	30960000	35749000	45013000	43126000	32582000	4.42361e+07	4.41449e+07	6.41067e+07	5.6971e+07	43126000	4.82211e+07	5.08292e+07	4.94394e+07	1.02811	0.908176	0.039998	0.0418299
>sp|P53810|PIPNA_MOUSE Phosphatidylinositol transfer protein alpha isoform OS=Mus musculus GN=Pitpna PE=1 SV=2	12	348050000	256680000	266070000	262400000	384100000	352640000	4.29335e+08	3.65992e+08	4.77128e+08	3.32108e+08	384100000	5.21904e+08	4.24152e+08	4.12704e+08	1.02774	0.812626	0.0394723	0.0901092
>sp|Q9DBJ1|PGAM1_MOUSE Phosphoglycerate mutase 1 OS=Mus musculus GN=Pgam1 PE=1 SV=3	12	1388400000	1464400000	863880000	1170700000	1909000000	1226200000	1.71265e+09	2.08804e+09	1.54915e+09	1.4817e+09	1909000000	1.81477e+09	1.78328e+09	1.73516e+09	1.02773	0.8388	0.0394679	0.0763417
>sp|Q9DB29|IAH1_MOUSE Isoamyl acetate-hydrolyzing esterase 1 homolog OS=Mus musculus GN=Iah1 PE=2 SV=1	7	28984000	26514000	17582000	21182000	36687000	26222000	3.5753e+07	3.78055e+07	3.15288e+07	2.68091e+07	36687000	3.88084e+07	3.50291e+07	3.41015e+07	1.0272	0.792269	0.0387194	0.101127
>sp|Q91YR1|TWF1_MOUSE Twinfilin-1 OS=Mus musculus GN=Twf1 PE=1 SV=2	7	70801000	55404000	40814000	64421000	70126000	55105000	8.73361e+07	7.89989e+07	7.31894e+07	8.15349e+07	70126000	8.1555e+07	7.98415e+07	7.77386e+07	1.02705	0.730103	0.0385071	0.136616
>sp|Q9CQ65|MTAP_MOUSE S-methyl-5-thioadenosine phosphorylase OS=Mus musculus GN=Mtap PE=2 SV=1	10	61343000	62871000	41711000	54715000	76545000	59459000	7.56693e+07	8.96459e+07	7.4798e+07	6.92504e+07	76545000	8.79989e+07	8.00377e+07	7.79314e+07	1.02703	0.773454	0.0384746	0.111566
>sp|P34884|MIF_MOUSE Macrophage migration inhibitory factor OS=Mus musculus GN=Mif PE=1 SV=2	5	112850000	182110000	87303000	135900000	134140000	158640000	1.39205e+08	2.59665e+08	1.56556e+08	1.72003e+08	134140000	2.34786e+08	1.85142e+08	1.8031e+08	1.0268	0.956524	0.0381565	0.0193043
>sp|P48193|41_MOUSE Protein 4.1 OS=Mus musculus GN=Epb41 PE=1 SV=2	2	2457600	2320900	1994600	2344700	3012500	2485800	3.03156e+06	3.3093e+06	3.5768e+06	2.96759e+06	3012500	3.67896e+06	3.30589e+06	3.21968e+06	1.02677	0.749404	0.0381187	0.125284
>sp|Q8CIV8|TBCE_MOUSE Tubulin-specific chaperone E OS=Mus musculus GN=Tbce PE=1 SV=1	8	218860000	218600000	138100000	196530000	289060000	182510000	2.69973e+08	3.11695e+08	2.47647e+08	2.4874e+08	289060000	2.70113e+08	2.76439e+08	2.69304e+08	1.02649	0.785745	0.0377212	0.104719
>sp|P49717|MCM4_MOUSE DNA replication licensing factor MCM4 OS=Mus musculus GN=Mcm4 PE=2 SV=1	9	9126800	7411300	9213800	10644000	11892000	8107600	1.12583e+07	1.05676e+07	1.65226e+07	1.34717e+07	11892000	1.19992e+07	1.27828e+07	1.24543e+07	1.02638	0.963205	0.037564	0.0162815
>sp|Q6PDI5|ECM29_MOUSE Proteasome-associated protein ECM29 homolog OS=Mus musculus GN=Ecm29 PE=1 SV=3	39	111740000	93830000	69332000	97521000	129920000	89488000	1.37836e+08	1.33789e+08	1.24329e+08	1.23428e+08	129920000	1.32442e+08	1.31985e+08	1.28597e+08	1.02635	0.534687	0.0375209	0.2719
>sp|Q8BLR5|PSD4_MOUSE PH and SEC7 domain-containing protein 4 OS=Mus musculus GN=Psd4 PE=2 SV=1	3	6613400	5877900	4328900	6663200	8800000	4355300	8.15792e+06	8.38112e+06	7.76277e+06	8.43333e+06	8800000	6.44581e+06	8.1006e+06	7.89305e+06	1.0263	0.759244	0.0374474	0.119619
>sp|Q64514|TPP2_MOUSE Tripeptidyl-peptidase 2 OS=Mus musculus GN=Tpp2 PE=2 SV=3	25	148890000	106900000	80341000	124760000	133300000	119380000	1.83662e+08	1.52426e+08	1.44071e+08	1.57903e+08	133300000	1.76681e+08	1.60053e+08	1.55962e+08	1.02623	0.817909	0.0373581	0.0872952
>sp|P61222|ABCE1_MOUSE ATP-binding cassette sub-family E member 1 OS=Mus musculus GN=Abce1 PE=2 SV=1	13	34410000	29549000	24246000	40986000	32829000	27088000	4.24462e+07	4.2133e+07	4.3479e+07	5.18742e+07	32829000	4.009e+07	4.26861e+07	4.15977e+07	1.02616	0.774694	0.0372604	0.11087
>sp|Q01853|TERA_MOUSE Transitional endoplasmic reticulum ATPase OS=Mus musculus GN=Vcp PE=1 SV=4	34	1306000000	1225500000	896520000	1326300000	1516200000	1112100000	1.61101e+09	1.7474e+09	1.60768e+09	1.67864e+09	1516200000	1.6459e+09	1.65536e+09	1.61358e+09	1.02589	0.569021	0.0368829	0.244871
>sp|Q3UE31|K0930_MOUSE Uncharacterized protein KIAA0930 homolog OS=Mus musculus PE=1 SV=2	3	1059300	2906000	2029700	957260	4667200	2015400	1.30669e+06	4.14358e+06	3.63975e+06	1.21156e+06	4667200	2.98278e+06	3.03001e+06	2.95385e+06	1.02578	0.927974	0.0367258	0.0324641
>sp|O08808|DIAP1_MOUSE Protein diaphanous homolog 1 OS=Mus musculus GN=Diaph1 PE=1 SV=1	38	496240000	463820000	297380000	470330000	591300000	388390000	6.12134e+08	6.61347e+08	5.33275e+08	5.95276e+08	591300000	5.74814e+08	6.02252e+08	5.8713e+08	1.02576	0.765565	0.0366864	0.116018
>sp|P52293|IMA2_MOUSE Importin subunit alpha-2 OS=Mus musculus GN=Kpna2 PE=1 SV=2	11	27971000	21241000	23698000	23540000	36827000	25660000	3.45034e+07	3.02869e+07	4.24963e+07	2.97936e+07	36827000	3.79766e+07	3.57622e+07	3.48657e+07	1.02571	0.873553	0.0366266	0.0587105
>sp|P61759|PFD3_MOUSE Prefoldin subunit 3 OS=Mus musculus GN=Vbp1 PE=2 SV=2	8	34835000	35986000	21053000	32865000	48779000	25914000	4.29705e+07	5.13114e+07	3.77532e+07	4.15958e+07	48779000	3.83525e+07	4.40117e+07	4.29091e+07	1.0257	0.853356	0.0366021	0.0688698
>sp|O70145|NCF2_MOUSE Neutrophil cytosol factor 2 OS=Mus musculus GN=Ncf2 PE=2 SV=1	20	320490000	286990000	175280000	299990000	361300000	236430000	3.95338e+08	4.09211e+08	3.1432e+08	3.79684e+08	361300000	3.49915e+08	3.72956e+08	3.63633e+08	1.02564	0.841557	0.036523	0.0749163
>sp|Q91VR5|DDX1_MOUSE ATP-dependent RNA helicase DDX1 OS=Mus musculus GN=Ddx1 PE=1 SV=1	18	50413000	39569000	30681000	52476000	59025000	29638000	6.21866e+07	5.64203e+07	5.50185e+07	6.64166e+07	59025000	4.3864e+07	5.78751e+07	5.64352e+07	1.02551	0.789274	0.036348	0.102772
>sp|P42669|PURA_MOUSE Transcriptional activator protein Pur-alpha OS=Mus musculus GN=Pura PE=1 SV=1	3	7728200	5341000	6364400	8015200	9573100	5497400	9.53307e+06	7.61557e+06	1.14129e+07	1.01445e+07	9573100	8.13611e+06	9.52052e+06	9.28457e+06	1.02541	0.913284	0.0362058	0.0393941
>sp|P47791|GSHR_MOUSE Glutathione reductase, mitochondrial OS=Mus musculus GN=Gsr PE=2 SV=3	13	293320000	242980000	141330000	245790000	266170000	243670000	3.61823e+08	3.46458e+08	2.53439e+08	3.11086e+08	266170000	3.6063e+08	3.20573e+08	3.12629e+08	1.02541	0.892009	0.0362051	0.0496307
>sp|P16879|FES_MOUSE Tyrosine-protein kinase Fes/Fps OS=Mus musculus GN=Fes PE=1 SV=2	10	29152000	23859000	18844000	25545000	38014000	20863000	3.59603e+07	3.40198e+07	3.37919e+07	3.23312e+07	38014000	3.08771e+07	3.45907e+07	3.37408e+07	1.02519	0.701844	0.03589	0.153759
>sp|Q91WF7|FIG4_MOUSE Polyphosphoinositide phosphatase OS=Mus musculus GN=Fig4 PE=1 SV=1	2	1822000	1235800	1137600	1536700	1854900	1419900	2.24752e+06	1.76209e+06	2.03999e+06	1.94494e+06	1854900	2.10144e+06	2.01653e+06	1.96709e+06	1.02513	0.807163	0.0358129	0.0930389
>sp|P68254|1433T_MOUSE 14-3-3 protein theta OS=Mus musculus GN=Ywhaq PE=1 SV=1	6	180080000	185510000	140070000	164420000	267110000	165240000	2.22137e+08	2.64513e+08	2.5118e+08	2.08099e+08	267110000	2.44554e+08	2.45943e+08	2.39921e+08	1.0251	0.776426	0.0357647	0.1099
>sp|Q02053|UBA1_MOUSE Ubiquitin-like modifier-activating enzyme 1 OS=Mus musculus GN=Uba1 PE=1 SV=1	40	1006900000	978150000	745450000	952870000	1241600000	965330000	1.24205e+09	1.39472e+09	1.33677e+09	1.20601e+09	1241600000	1.42868e+09	1.32451e+09	1.2921e+09	1.02509	0.696854	0.0357505	0.156858
>sp|Q9JL26|FMNL_MOUSE Formin-like protein 1 OS=Mus musculus GN=Fmnl1 PE=1 SV=1	23	119660000	97099000	92465000	122310000	153400000	89657000	1.47606e+08	1.38451e+08	1.65812e+08	1.54803e+08	153400000	1.32692e+08	1.50623e+08	1.46965e+08	1.02489	0.755569	0.0354711	0.121726
>sp|P62071|RRAS2_MOUSE Ras-related protein R-Ras2 OS=Mus musculus GN=Rras2 PE=1 SV=1	5	9988500	10331000	6808500	10651000	14279000	7131600	1.23212e+07	1.47307e+07	1.22093e+07	1.34805e+07	14279000	1.05547e+07	1.30871e+07	1.27714e+07	1.02472	0.808985	0.0352246	0.0920595
>sp|Q9CQK7|RWDD1_MOUSE RWD domain-containing protein 1 OS=Mus musculus GN=Rwdd1 PE=1 SV=1	4	19053000	12919000	13257000	7324300	26034000	19465000	2.35027e+07	1.84208e+07	2.3773e+07	9.27005e+06	26034000	2.88081e+07	2.18989e+07	2.13707e+07	1.02471	0.755722	0.0352209	0.121638
>sp|Q91YP2|NEUL_MOUSE Neurolysin, mitochondrial OS=Mus musculus GN=Nln PE=2 SV=1	9	23409000	21361000	11136000	21114000	24449000	17731000	2.8876e+07	3.0458e+07	1.99696e+07	2.67231e+07	24449000	2.62417e+07	2.64345e+07	2.58046e+07	1.02441	0.95773	0.034795	0.018757
>sp|Q922F4|TBB6_MOUSE Tubulin beta-6 chain OS=Mus musculus GN=Tubb6 PE=1 SV=1	10	138780000	113130000	123140000	138570000	209900000	104730000	1.71191e+08	1.61309e+08	2.2082e+08	1.75382e+08	209900000	1.55e+08	1.8444e+08	1.80094e+08	1.02413	0.873541	0.034402	0.0587169
>sp|Q91XF0|PNPO_MOUSE Pyridoxine-5-phosphate oxidase OS=Mus musculus GN=Pnpo PE=1 SV=1	2	4623400	3888900	3060100	4674500	5263400	3488500	5.70316e+06	5.54507e+06	5.4875e+06	5.91631e+06	5263400	5.16295e+06	5.57858e+06	5.44756e+06	1.02405	0.615216	0.0342886	0.210972
>sp|Q8VI75|IPO4_MOUSE Importin-4 OS=Mus musculus GN=Ipo4 PE=1 SV=1	7	10062000	9062800	6613100	9316200	12953000	7827400	1.24119e+07	1.29224e+07	1.18589e+07	1.17911e+07	12953000	1.15845e+07	1.23977e+07	1.21095e+07	1.0238	0.604622	0.0339325	0.218516
>sp|Q61084|M3K3_MOUSE Mitogen-activated protein kinase kinase kinase 3 OS=Mus musculus GN=Map3k3 PE=1 SV=1	2	198840	107600	118950	224090	182960	88690	245278	153424	213306	283621	182960	131261	204003	199281	1.0237	0.847086	0.0337866	0.0720724
>sp|O88522|NEMO_MOUSE NF-kappa-B essential modulator OS=Mus musculus GN=Ikbkg PE=1 SV=2	6	18369000	13884000	12402000	18036000	23523000	11384000	2.2659e+07	1.97968e+07	2.22398e+07	2.28274e+07	23523000	1.68482e+07	2.15652e+07	2.10662e+07	1.02369	0.797229	0.0337734	0.0984169
>sp|Q8BH58|TIPRL_MOUSE TIP41-like protein OS=Mus musculus GN=Tiprl PE=2 SV=1	5	16951000	13532000	10082000	14489000	19490000	12919000	2.09098e+07	1.92949e+07	1.80795e+07	1.83381e+07	19490000	1.912e+07	1.94281e+07	1.89827e+07	1.02346	0.67031	0.0334554	0.173725
>sp|P50543|S10AB_MOUSE Protein S100-A11 OS=Mus musculus GN=S100a11 PE=2 SV=1	3	72853000	79205000	52092000	71924000	71758000	85581000	8.98673e+07	1.12936e+08	9.34136e+07	9.10311e+07	71758000	1.26659e+08	9.8739e+07	9.64828e+07	1.02338	0.818025	0.0333488	0.0872335
>sp|Q99PT1|GDIR1_MOUSE Rho GDP-dissociation inhibitor 1 OS=Mus musculus GN=Arhgdia PE=1 SV=3	6	746090000	667390000	483400000	672640000	889380000	632120000	9.20334e+08	9.51612e+08	8.66854e+08	8.51332e+08	889380000	9.35533e+08	9.12933e+08	8.92081e+08	1.02337	0.581331	0.0333341	0.235577
>sp|P28063|PSB8_MOUSE Proteasome subunit beta type-8 OS=Mus musculus GN=Psmb8 PE=1 SV=2	8	175130000	175240000	134030000	180310000	243020000	147980000	2.1603e+08	2.4987e+08	2.40348e+08	2.28211e+08	243020000	2.19009e+08	2.35416e+08	2.3008e+08	1.02319	0.702055	0.0330779	0.153629
>sp|O08529|CAN2_MOUSE Calpain-2 catalytic subunit OS=Mus musculus GN=Capn2 PE=2 SV=4	24	220980000	251440000	133040000	221020000	249370000	216900000	2.72588e+08	3.58521e+08	2.38573e+08	2.79736e+08	249370000	3.2101e+08	2.89894e+08	2.83372e+08	1.02302	0.929152	0.0328292	0.0319131
>sp|P42567|EPS15_MOUSE Epidermal growth factor receptor substrate 15 OS=Mus musculus GN=Eps15 PE=1 SV=1	12	24359000	16712000	17408000	22631000	29286000	17062000	3.00479e+07	2.38291e+07	3.12168e+07	2.86431e+07	29286000	2.52516e+07	2.83646e+07	2.77269e+07	1.023	0.863761	0.0328052	0.0636066
>sp|P51432|PLCB3_MOUSE 1-phosphatidylinositol 4,5-bisphosphate phosphodiesterase beta-3 OS=Mus musculus GN=Plcb3 PE=2 SV=2	3	1394000	1190500	1316000	1761000	2198600	824370	1.71956e+06	1.6975e+06	2.35991e+06	2.22882e+06	2198600	1.22006e+06	1.92566e+06	1.88249e+06	1.02293	0.847524	0.0327041	0.0718479
>sp|Q8BMJ2|SYLC_MOUSE Leucine--tRNA ligase, cytoplasmic OS=Mus musculus GN=Lars PE=2 SV=2	32	152420000	140130000	110410000	150370000	179780000	136930000	1.88017e+08	1.99807e+08	1.97992e+08	1.90317e+08	179780000	2.02655e+08	1.95272e+08	1.90917e+08	1.02281	0.593535	0.0325363	0.226554
>sp|Q9CYR6|AGM1_MOUSE Phosphoacetylglucosamine mutase OS=Mus musculus GN=Pgm3 PE=1 SV=1	12	20656000	17733000	11769000	21233000	20494000	15494000	2.54801e+07	2.5285e+07	2.11047e+07	2.68737e+07	20494000	2.2931e+07	2.39566e+07	2.34329e+07	1.02235	0.818107	0.031886	0.08719
>sp|P61211|ARL1_MOUSE ADP-ribosylation factor-like protein 1 OS=Mus musculus GN=Arl1 PE=2 SV=1	5	13294000	14504000	7514800	11953000	17756000	11201000	1.63987e+07	2.06808e+07	1.34759e+07	1.51284e+07	17756000	1.65774e+07	1.68518e+07	1.64873e+07	1.02211	0.952564	0.0315512	0.0211056
>sp|Q9R1P0|PSA4_MOUSE Proteasome subunit alpha type-4 OS=Mus musculus GN=Psma4 PE=1 SV=1	11	213460000	181810000	145180000	208720000	253960000	167560000	2.63312e+08	2.59238e+08	2.60343e+08	2.64168e+08	253960000	2.47988e+08	2.60964e+08	2.55372e+08	1.0219	0.355342	0.0312529	0.449353
>sp|Q9QXK3|COPG2_MOUSE Coatomer subunit gamma-2 OS=Mus musculus GN=Copg2 PE=2 SV=1	11	25044000	17545000	17131000	21657000	27947000	19882000	3.08929e+07	2.50169e+07	3.07201e+07	2.74103e+07	27947000	2.94252e+07	2.88766e+07	2.82608e+07	1.02179	0.830607	0.0310964	0.0806044
>sp|P70195|PSB7_MOUSE Proteasome subunit beta type-7 OS=Mus musculus GN=Psmb7 PE=1 SV=1	7	65350000	61345000	40525000	61562000	84491000	49534000	8.06121e+07	8.747e+07	7.26712e+07	7.79164e+07	84491000	7.33099e+07	8.02511e+07	7.85724e+07	1.02136	0.78324	0.0304977	0.106105
>sp|Q61024|ASNS_MOUSE Asparagine synthetase [glutamine-hydrolyzing] OS=Mus musculus GN=Asns PE=2 SV=3	7	10313000	14271000	18787000	12822000	9781600	26592000	1.27215e+07	2.03486e+07	3.36897e+07	1.62283e+07	9781600	3.9356e+07	2.22533e+07	2.17886e+07	1.02133	0.834417	0.0304433	0.0786168
>sp|Q9CR95|NECP1_MOUSE Adaptin ear-binding coat-associated protein 1 OS=Mus musculus GN=Necap1 PE=1 SV=2	4	11043000	8179600	6437900	10112000	11803000	7747800	1.3622e+07	1.1663e+07	1.15447e+07	1.27983e+07	11803000	1.14667e+07	1.22766e+07	1.20227e+07	1.02112	0.779454	0.0301535	0.10821
>sp|Q8VDQ1|PTGR2_MOUSE Prostaglandin reductase 2 OS=Mus musculus GN=Ptgr2 PE=1 SV=2	5	17950000	19260000	10490000	17972000	20510000	16061000	2.21421e+07	2.74623e+07	1.88111e+07	2.27464e+07	20510000	2.37702e+07	2.28052e+07	2.23422e+07	1.02072	0.93647	0.0295905	0.0285062
>sp|P97760|RPB3_MOUSE DNA-directed RNA polymerase II subunit RPB3 OS=Mus musculus GN=Polr2c PE=2 SV=1	3	2091500	2834400	2697800	2942500	1739000	3894400	2.57996e+06	4.04149e+06	4.83781e+06	3.7242e+06	1739000	5.76368e+06	3.81975e+06	3.74229e+06	1.0207	0.816424	0.0295565	0.0880841
>sp|Q9JHK5|PLEK_MOUSE Pleckstrin OS=Mus musculus GN=Plek PE=1 SV=1	10	447230000	393520000	262870000	421770000	470950000	370310000	5.51678e+08	5.61109e+08	4.7139e+08	5.33816e+08	470950000	5.48056e+08	5.28059e+08	5.17607e+08	1.02019	0.805448	0.0288401	0.0939624
>sp|Q9CR16|PPID_MOUSE Peptidyl-prolyl cis-trans isomerase D OS=Mus musculus GN=Ppid PE=1 SV=3	5	15127000	16657000	17992000	18515000	22416000	18492000	1.86598e+07	2.37507e+07	3.2264e+07	2.34336e+07	22416000	2.7368e+07	2.48915e+07	2.44059e+07	1.0199	0.992323	0.0284254	0.00334702
>sp|Q6PIU9|YJ005_MOUSE Uncharacterized protein FLJ45252 homolog OS=Mus musculus PE=1 SV=2	5	7491800	6096700	7158300	7417100	10356000	7046600	9.24146e+06	8.6931e+06	1.28366e+07	9.3875e+06	10356000	1.04289e+07	1.0257e+07	1.00575e+07	1.01984	0.967637	0.0283475	0.0142875
>sp|P63017|HSP7C_MOUSE Heat shock cognate 71 kDa protein OS=Mus musculus GN=Hspa8 PE=1 SV=1	25	2584900000	2170500000	1714000000	2357000000	2997600000	2159200000	3.18859e+09	3.09485e+09	3.07362e+09	2.98315e+09	2997600000	3.1956e+09	3.11902e+09	3.05878e+09	1.01969	0.483307	0.028134	0.315777
>sp|O35737|HNRH1_MOUSE Heterogeneous nuclear ribonucleoprotein H OS=Mus musculus GN=Hnrnph1 PE=1 SV=3;>sp|P70333|HNRH2_MOUSE Heterogeneous nuclear ribonucleoprotein H2 OS=Mus musculus GN=Hnrnph2 PE=1 SV=1	3	6441000	6463400	8217500	12714000	8621200	4438800	7.94525e+06	9.21597e+06	1.4736e+07	1.60916e+07	8621200	6.56939e+06	1.06324e+07	1.04274e+07	1.01966	0.871445	0.0280901	0.0597601
>sp|P29351|PTN6_MOUSE Tyrosine-protein phosphatase non-receptor type 6 OS=Mus musculus GN=Ptpn6 PE=1 SV=2	30	1171200000	1073800000	906350000	1116100000	1387700000	1157600000	1.44473e+09	1.5311e+09	1.62531e+09	1.4126e+09	1387700000	1.71324e+09	1.53371e+09	1.50451e+09	1.01941	0.783639	0.0277298	0.105884
>sp|Q8BQM4|HEAT3_MOUSE HEAT repeat-containing protein 3 OS=Mus musculus GN=Heatr3 PE=2 SV=1	3	991360	1230600	794630	660390	1164300	1566900	1.22289e+06	1.75468e+06	1.42497e+06	835827	1164300	2319000	1.46751e+06	1.43971e+06	1.01931	0.775263	0.027592	0.110551
>sp|Q6P9Q4|FHOD1_MOUSE FH1/FH2 domain-containing protein 1 OS=Mus musculus GN=Fhod1 PE=2 SV=3	11	17755000	13277000	10232000	12130000	19713000	15559000	2.19016e+07	1.89313e+07	1.83485e+07	1.53524e+07	19713000	2.30272e+07	1.97271e+07	1.93642e+07	1.01874	0.837504	0.0267868	0.0770132
>sp|Q9JHG7|PK3CG_MOUSE Phosphatidylinositol 4,5-bisphosphate 3-kinase catalytic subunit gamma isoform OS=Mus musculus GN=Pik3cg PE=1 SV=2	20	59755000	52147000	48292000	49838000	70228000	65586000	7.37104e+07	7.43549e+07	8.65993e+07	6.30778e+07	70228000	9.70668e+07	7.82215e+07	7.67909e+07	1.01863	0.830803	0.0266309	0.0805022
>sp|Q9QZ08|NAGK_MOUSE N-acetyl-D-glucosamine kinase OS=Mus musculus GN=Nagk PE=2 SV=3	11	78031000	68756000	42044000	65847000	82517000	66828000	9.62546e+07	9.80371e+07	7.53951e+07	8.33397e+07	82517000	9.89049e+07	8.98956e+07	8.82539e+07	1.0186	0.892138	0.0265913	0.0495681
>sp|P10107|ANXA1_MOUSE Annexin A1 OS=Mus musculus GN=Anxa1 PE=1 SV=2	18	4290400000	3945200000	2212400000	3743700000	4308500000	3765400000	5.29239e+09	5.62534e+09	3.96737e+09	4.73824e+09	4308500000	5.57276e+09	4.9617e+09	4.87317e+09	1.01817	0.929222	0.0259757	0.0318804
>sp|P52480|KPYM_MOUSE Pyruvate kinase isozymes M1/M2 OS=Mus musculus GN=Pkm PE=1 SV=4	27	5740600000	6031700000	3715500000	5828700000	6661600000	5343400000	7.08128e+09	8.60042e+09	6.6628e+09	7.37713e+09	6661600000	7.90819e+09	7.44817e+09	7.31564e+09	1.01812	0.884115	0.0259008	0.0534912
>sp|Q3UND0|SKAP2_MOUSE Src kinase-associated phosphoprotein 2 OS=Mus musculus GN=Skap2 PE=1 SV=2	2	3095700	2431100	1597600	2608900	3164400	2367000	3.81868e+06	3.46643e+06	2.86489e+06	3.30197e+06	3164400	3.50314e+06	3.38333e+06	3.32317e+06	1.0181	0.904924	0.0258846	0.0433879
>sp|Q9D1M4|MCA3_MOUSE Eukaryotic translation elongation factor 1 epsilon-1 OS=Mus musculus GN=Eef1e1 PE=2 SV=1	5	19675000	18454000	11098000	18758000	23672000	14744000	2.427e+07	2.6313e+07	1.99014e+07	2.37412e+07	23672000	2.1821e+07	2.34948e+07	2.30781e+07	1.01806	0.902145	0.025819	0.0447236
>sp|A2AGT5|CKAP5_MOUSE Cytoskeleton-associated protein 5 OS=Mus musculus GN=Ckap5 PE=2 SV=1	6	3224000	3184600	2284400	3243100	4793700	2360600	3.97694e+06	4.54083e+06	4.09649e+06	4.10465e+06	4793700	3.49367e+06	4.20475e+06	4.13067e+06	1.01793	0.823512	0.0256435	0.0843302
>sp|Q6P1B1|XPP1_MOUSE Xaa-Pro aminopeptidase 1 OS=Mus musculus GN=Xpnpep1 PE=2 SV=1	19	109860000	110430000	83369000	114330000	138720000	102320000	1.35517e+08	1.57459e+08	1.49501e+08	1.44703e+08	138720000	1.51433e+08	1.47492e+08	1.44952e+08	1.01753	0.770827	0.0250663	0.113043
>sp|Q99JY9|ARP3_MOUSE Actin-related protein 3 OS=Mus musculus GN=Actr3 PE=1 SV=3	17	952660000	787140000	736860000	956950000	1123200000	825980000	1.17515e+09	1.12236e+09	1.32137e+09	1.21117e+09	1123200000	1.22244e+09	1.20629e+09	1.1856e+09	1.01745	0.795995	0.0249561	0.0990894
>sp|Q9JHJ0|TMOD3_MOUSE Tropomodulin-3 OS=Mus musculus GN=Tmod3 PE=1 SV=1	10	36501000	31995000	31713000	36386000	50415000	32791000	4.50256e+07	4.56207e+07	5.68691e+07	4.60522e+07	50415000	4.85304e+07	4.91718e+07	4.83325e+07	1.01736	0.892084	0.0248365	0.0495941
>sp|P46638|RB11B_MOUSE Ras-related protein Rab-11B OS=Mus musculus GN=Rab11b PE=1 SV=3;>sp|P62492|RB11A_MOUSE Ras-related protein Rab-11A OS=Mus musculus GN=Rab11a PE=1 SV=3	9	108150000	107650000	103860000	127560000	164190000	94335000	1.33408e+08	1.53495e+08	1.86246e+08	1.61447e+08	164190000	1.39615e+08	1.57716e+08	1.55084e+08	1.01697	0.932822	0.0242812	0.0302012
>sp|P59999|ARPC4_MOUSE Actin-related protein 2/3 complex subunit 4 OS=Mus musculus GN=Arpc4 PE=1 SV=3	6	562950000	403580000	364240000	555020000	573410000	415770000	6.94423e+08	5.75453e+08	6.53171e+08	7.02465e+08	573410000	6.15336e+08	6.41016e+08	6.30404e+08	1.01683	0.842418	0.0240835	0.0744722
>sp|Q9CQF3|CPSF5_MOUSE Cleavage and polyadenylation specificity factor subunit 5 OS=Mus musculus GN=Nudt21 PE=2 SV=1	6	9442300	6872500	5852000	7719200	13859000	5264700	1.16475e+07	9.79929e+06	1.04941e+07	9.76986e+06	13859000	7.79172e+06	1.06469e+07	1.04735e+07	1.01656	0.828312	0.0236928	0.0818059
>sp|O88844|IDHC_MOUSE Isocitrate dehydrogenase [NADP] cytoplasmic OS=Mus musculus GN=Idh1 PE=1 SV=2	18	933810000	734190000	446480000	951970000	1045900000	473070000	1.1519e+09	1.04686e+09	8.00647e+08	1.20487e+09	1045900000	7.0014e+08	9.99801e+08	9.83636e+08	1.01643	0.886463	0.0235164	0.0523395
>sp|P11499|HS90B_MOUSE Heat shock protein HSP 90-beta OS=Mus musculus GN=Hsp90ab1 PE=1 SV=3	30	2484000000	2472100000	1962200000	2583700000	3206900000	2343800000	3.06412e+09	3.52489e+09	3.5187e+09	3.27008e+09	3206900000	3.46881e+09	3.36924e+09	3.31526e+09	1.01628	0.797657	0.0233004	0.098184
>sp|P17563|SBP1_MOUSE Selenium-binding protein 1 OS=Mus musculus GN=Selenbp1 PE=1 SV=2;>sp|Q63836|SBP2_MOUSE Selenium-binding protein 2 OS=Mus musculus GN=Selenbp2 PE=1 SV=2	13	19489000	27487000	7510900	22516000	25007000	14853000	2.40405e+07	3.91929e+07	1.34689e+07	2.84975e+07	25007000	2.19823e+07	2.55674e+07	2.51623e+07	1.0161	0.843684	0.0230443	0.07382
>sp|Q99KC8|VMA5A_MOUSE von Willebrand factor A domain-containing protein 5A OS=Mus musculus GN=Vwa5a PE=1 SV=2	29	410640000	400380000	267740000	409160000	470710000	367870000	5.06542e+08	5.7089e+08	4.80123e+08	5.17856e+08	470710000	5.44445e+08	5.19185e+08	5.11004e+08	1.01601	0.832783	0.0229153	0.0794681
>sp|Q3THE2|ML12B_MOUSE Myosin regulatory light chain 12B OS=Mus musculus GN=Myl12b PE=1 SV=2;>sp|Q9CQ19|MYL9_MOUSE Myosin regulatory light polypeptide 9 OS=Mus musculus GN=Myl9 PE=1 SV=3	7	336710000	351540000	218070000	268020000	445640000	339380000	4.15346e+08	5.0125e+08	3.91053e+08	3.39221e+08	445640000	5.0228e+08	4.35883e+08	4.29047e+08	1.01593	0.875838	0.0228056	0.0575764
>sp|Q60866|PTER_MOUSE Phosphotriesterase-related protein OS=Mus musculus GN=Pter PE=2 SV=1	3	6027100	6226700	2117500	4986400	6332400	4833300	7.43469e+06	8.87847e+06	3.79719e+06	6.31107e+06	6332400	7.15325e+06	6.70345e+06	6.59891e+06	1.01584	0.881822	0.0226768	0.0546192
>sp|Q91YJ2|SNX4_MOUSE Sorting nexin-4 OS=Mus musculus GN=Snx4 PE=2 SV=1	6	19933000	23674000	11833000	17958000	29657000	17543000	2.45882e+07	3.37561e+07	2.12194e+07	2.27287e+07	29657000	2.59635e+07	2.65212e+07	2.61164e+07	1.0155	0.990089	0.0221928	0.00432578
>sp|P70444|BID_MOUSE BH3-interacting domain death agonist OS=Mus musculus GN=Bid PE=1 SV=2	5	19715000	16769000	9462700	16616000	23631000	13206000	2.43193e+07	2.39104e+07	1.69689e+07	2.10302e+07	23631000	1.95448e+07	2.17329e+07	2.1402e+07	1.01546	0.970374	0.0221355	0.0130607
>sp|Q924M7|MPI_MOUSE Mannose-6-phosphate isomerase OS=Mus musculus GN=Mpi PE=2 SV=1	8	8612900	10835000	10171000	8633900	17308000	10410000	1.06244e+07	1.54493e+07	1.82391e+07	1.09276e+07	17308000	1.54067e+07	1.47709e+07	1.45474e+07	1.01536	0.968065	0.0219962	0.0140954
>sp|Q5SXY1|CYTSB_MOUSE Cytospin-B OS=Mus musculus GN=Specc1 PE=1 SV=2	2	1089300	755580	762230	1011100	577680	1266300	1.3437e+06	1.07736e+06	1.36686e+06	1.27971e+06	577680	1.87411e+06	1.26264e+06	1.24383e+06	1.01512	0.767202	0.0216509	0.11509
>sp|P35123|UBP4_MOUSE Ubiquitin carboxyl-terminal hydrolase 4 OS=Mus musculus GN=Usp4 PE=1 SV=3	15	44341000	37215000	19174000	42691000	41350000	30186000	5.46965e+07	5.30638e+07	3.43836e+07	5.40322e+07	41350000	4.4675e+07	4.73813e+07	4.66857e+07	1.0149	0.999724	0.0213366	0.000119854
>sp|Q9WTK5|NFKB2_MOUSE Nuclear factor NF-kappa-B p100 subunit OS=Mus musculus GN=Nfkb2 PE=1 SV=1	18	59941000	40809000	37498000	57663000	61626000	41805000	7.39398e+07	5.81883e+07	6.7243e+07	7.29816e+07	61626000	6.18711e+07	6.64571e+07	6.54929e+07	1.01472	0.891755	0.0210845	0.0497544
>sp|P14206|RSSA_MOUSE 40S ribosomal protein SA OS=Mus musculus GN=Rpsa PE=1 SV=4	10	706040000	554020000	461010000	695800000	817570000	509360000	8.70931e+08	7.89961e+08	8.26703e+08	8.80644e+08	817570000	7.53849e+08	8.29198e+08	8.17354e+08	1.01449	0.785734	0.0207555	0.104725
>sp|Q9JM90|STAP1_MOUSE Signal-transducing adaptor protein 1 OS=Mus musculus GN=Stap1 PE=1 SV=1	7	23615000	19625000	15726000	24264000	26265000	18325000	2.91301e+07	2.79827e+07	2.82005e+07	3.07099e+07	26265000	2.71209e+07	2.84378e+07	2.80319e+07	1.01448	0.765753	0.020739	0.115911
>sp|Q99JI4|PSMD6_MOUSE 26S proteasome non-ATPase regulatory subunit 6 OS=Mus musculus GN=Psmd6 PE=1 SV=1	11	92133000	83587000	65359000	87137000	111200000	83498000	1.1365e+08	1.19184e+08	1.17205e+08	1.10286e+08	111200000	1.23576e+08	1.1668e+08	1.15021e+08	1.01442	0.723248	0.0206598	0.140713
>sp|P11157|RIR2_MOUSE Ribonucleoside-diphosphate reductase subunit M2 OS=Mus musculus GN=Rrm2 PE=1 SV=1	7	14439000	8861200	9915600	10399000	20979000	9055500	1.78111e+07	1.26349e+07	1.77811e+07	1.31616e+07	20979000	1.34021e+07	1.60757e+07	1.58475e+07	1.0144	0.898274	0.0206234	0.0465914
>sp|Q9D1P4|CHRD1_MOUSE Cysteine and histidine-rich domain-containing protein 1 OS=Mus musculus GN=Chordc1 PE=1 SV=1	8	43999000	39611000	29127000	38981000	56055000	37364000	5.42747e+07	5.64802e+07	5.22318e+07	4.93366e+07	56055000	5.52984e+07	5.43289e+07	5.35633e+07	1.01429	0.762196	0.0204734	0.117933
>sp|Q922D8|C1TC_MOUSE C-1-tetrahydrofolate synthase, cytoplasmic OS=Mus musculus GN=Mthfd1 PE=1 SV=4	23	120410000	109980000	90523000	115870000	147120000	113100000	1.48531e+08	1.56817e+08	1.6233e+08	1.46652e+08	147120000	1.67387e+08	1.55893e+08	1.5372e+08	1.01414	0.78098	0.0202518	0.10736
>sp|Q61333|TNAP2_MOUSE Tumor necrosis factor alpha-induced protein 2 OS=Mus musculus GN=Tnfaip2 PE=2 SV=2	8	13111000	18243000	4265100	7480600	17329000	15100000	1.6173e+07	2.60122e+07	7.64836e+06	9.46787e+06	17329000	2.23479e+07	1.66112e+07	1.63816e+07	1.01401	0.926066	0.0200785	0.0333579
>sp|Q8R1F1|NIBL1_MOUSE Niban-like protein 1 OS=Mus musculus GN=Fam129b PE=1 SV=2	25	408060000	415100000	237910000	314170000	383020000	486820000	5.0336e+08	5.91879e+08	4.26631e+08	3.97631e+08	383020000	7.2049e+08	5.0729e+08	5.0038e+08	1.01381	0.842732	0.0197845	0.0743107
>sp|P26043|RADI_MOUSE Radixin OS=Mus musculus GN=Rdx PE=1 SV=3	9	38349000	32500000	27357000	39407000	42836000	32507000	4.73052e+07	4.63408e+07	4.90578e+07	4.98757e+07	42836000	4.81101e+07	4.75679e+07	4.69406e+07	1.01336	0.781243	0.0191516	0.107214
>sp|Q922D4|PP6R3_MOUSE Serine/threonine-protein phosphatase 6 regulatory subunit 3 OS=Mus musculus GN=Ppp6r3 PE=1 SV=1	21	41819000	39850000	29732000	34012000	57905000	39687000	5.15856e+07	5.68209e+07	5.33167e+07	4.30475e+07	57905000	5.87365e+07	5.39077e+07	5.32297e+07	1.01274	0.853054	0.0182619	0.0690236
>sp|Q8BTI9|PK3CB_MOUSE Phosphatidylinositol 4,5-bisphosphate 3-kinase catalytic subunit beta isoform OS=Mus musculus GN=Pik3cb PE=1 SV=2	6	3834300	3155400	2561700	2428400	4880000	3849400	4.72978e+06	4.49919e+06	4.59375e+06	3.07352e+06	4880000	5.69708e+06	4.60757e+06	4.5502e+06	1.01261	0.831631	0.0180766	0.0800694
>sp|Q9EQU5|SET_MOUSE Protein SET OS=Mus musculus GN=Set PE=1 SV=1	6	144130000	129750000	90401000	125660000	174520000	124920000	1.77791e+08	1.85007e+08	1.62111e+08	1.59042e+08	174520000	1.84881e+08	1.74969e+08	1.72814e+08	1.01247	0.838549	0.0178798	0.0764717
>sp|Q9Z2Y8|PROSC_MOUSE Proline synthase co-transcribed bacterial homolog protein OS=Mus musculus GN=Prosc PE=1 SV=1	9	99463000	94668000	57489000	89300000	115470000	86392000	1.22692e+08	1.34984e+08	1.03092e+08	1.13023e+08	115470000	1.27859e+08	1.20256e+08	1.18784e+08	1.01239	0.936205	0.0177657	0.0286288
>sp|Q9R0Q7|TEBP_MOUSE Prostaglandin E synthase 3 OS=Mus musculus GN=Ptges3 PE=1 SV=1	6	80850000	77776000	65054000	75576000	99578000	86526000	9.9732e+07	1.10898e+08	1.16658e+08	9.56533e+07	99578000	1.28058e+08	1.09096e+08	1.07763e+08	1.01237	0.866552	0.0177364	0.0622053
>sp|Q8K1M6|DNM1L_MOUSE Dynamin-1-like protein OS=Mus musculus GN=Dnm1l PE=1 SV=2	24	104880000	89624000	62783000	95330000	117210000	86071000	1.29374e+08	1.27792e+08	1.12585e+08	1.20655e+08	117210000	1.27384e+08	1.2325e+08	1.2175e+08	1.01233	0.843019	0.0176735	0.0741629
>sp|O88685|PRS6A_MOUSE 26S protease regulatory subunit 6A OS=Mus musculus GN=Psmc3 PE=1 SV=2	17	112560000	103970000	73057000	106220000	135490000	96691000	1.38848e+08	1.48248e+08	1.31009e+08	1.34438e+08	135490000	1.43102e+08	1.39368e+08	1.37677e+08	1.01229	0.7986	0.0176165	0.0976708
>sp|P47754|CAZA2_MOUSE F-actin-capping protein subunit alpha-2 OS=Mus musculus GN=Capza2 PE=1 SV=3	12	487960000	356770000	308500000	448270000	538450000	363570000	6.0192e+08	5.08708e+08	5.53216e+08	5.67356e+08	538450000	5.38081e+08	5.54614e+08	5.47962e+08	1.01214	0.860766	0.0174085	0.0651147
>sp|Q9CPW4|ARPC5_MOUSE Actin-related protein 2/3 complex subunit 5 OS=Mus musculus GN=Arpc5 PE=2 SV=3	4	280760000	241090000	160060000	228540000	358410000	214800000	3.4633e+08	3.43763e+08	2.87027e+08	2.89253e+08	358410000	3.17902e+08	3.25706e+08	3.21855e+08	1.01197	0.896741	0.0171604	0.0473329
>sp|P56477|IRF5_MOUSE Interferon regulatory factor 5 OS=Mus musculus GN=Irf5 PE=1 SV=1	16	92484000	81657000	77583000	99701000	124240000	77651000	1.14083e+08	1.16432e+08	1.39125e+08	1.26187e+08	124240000	1.14923e+08	1.23214e+08	1.21783e+08	1.01174	0.911153	0.0168432	0.0404085
>sp|Q8CHH9|SEPT8_MOUSE Septin-8 OS=Mus musculus GN=Sept8 PE=1 SV=4	3	10036000	7998100	3733100	8983500	8807000	6724000	1.23798e+07	1.14043e+07	6.69436e+06	1.137e+07	8807000	9.95147e+06	1.01595e+07	1.00428e+07	1.01162	0.938071	0.0166609	0.0277642
>sp|P15092|IFI4_MOUSE Interferon-activable protein 204 OS=Mus musculus GN=Ifi204 PE=1 SV=2	7	10420000	13089000	4207300	9476000	11409000	10279000	1.28535e+07	1.86632e+07	7.54471e+06	1.19934e+07	11409000	1.52128e+07	1.30205e+07	1.28717e+07	1.01156	0.879399	0.0165765	0.055814
>sp|P54227|STMN1_MOUSE Stathmin OS=Mus musculus GN=Stmn1 PE=1 SV=2;>sp|P55821|STMN2_MOUSE Stathmin-2 OS=Mus musculus GN=Stmn2 PE=1 SV=1	4	50818000	47200000	45653000	58867000	65782000	46773000	6.26862e+07	6.73011e+07	8.18669e+07	7.45054e+07	65782000	6.92237e+07	7.06181e+07	6.9837e+07	1.01118	0.950432	0.0160452	0.0220788
>sp|Q91X52|DCXR_MOUSE L-xylulose reductase OS=Mus musculus GN=Dcxr PE=2 SV=2	8	29875000	24258000	12562000	23773000	31815000	20978000	3.68521e+07	3.45888e+07	2.25267e+07	3.00885e+07	31815000	3.10473e+07	3.13225e+07	3.09836e+07	1.01094	0.947708	0.015697	0.0233254
>sp|Q9WVQ5|MTNB_MOUSE Methylthioribulose-1-phosphate dehydratase OS=Mus musculus GN=Apip PE=1 SV=1	6	20073000	18853000	14760000	18714000	25694000	18859000	2.47609e+07	2.68819e+07	2.64683e+07	2.36855e+07	25694000	2.79112e+07	2.6037e+07	2.57636e+07	1.01062	0.834958	0.0152336	0.0783356
>sp|Q9D1A2|CNDP2_MOUSE Cytosolic non-specific dipeptidase OS=Mus musculus GN=Cndp2 PE=1 SV=1	22	2289800000	2200600000	1035600000	1988400000	2343700000	1945400000	2.82457e+09	3.13777e+09	1.85708e+09	2.51663e+09	2343700000	2.87918e+09	2.60647e+09	2.57984e+09	1.01033	0.955872	0.0148197	0.0196003
>sp|P59325|IF5_MOUSE Eukaryotic translation initiation factor 5 OS=Mus musculus GN=Eif5 PE=1 SV=1	8	36162000	39047000	24019000	39199000	44686000	32172000	4.46074e+07	5.5676e+07	4.30719e+07	4.96125e+07	44686000	4.76143e+07	4.77851e+07	4.73043e+07	1.01016	0.962651	0.0145902	0.0165313
>sp|Q9JK81|MYG1_MOUSE UPF0160 protein MYG1, mitochondrial OS=Mus musculus GN=Myg1 PE=2 SV=1	11	34847000	30167000	23728000	33486000	43214000	28151000	4.29853e+07	4.30142e+07	4.25501e+07	4.23818e+07	43214000	4.16633e+07	4.28499e+07	4.24197e+07	1.01014	0.441108	0.0145568	0.355455
>sp|Q505B7|ARCH_MOUSE Protein archease OS=Mus musculus GN=Zbtb8os PE=2 SV=2	2	9025000	7623400	6703300	8895100	12167000	6932100	1.11327e+07	1.087e+07	1.20206e+07	1.12581e+07	12167000	1.02595e+07	1.13411e+07	1.12282e+07	1.01006	0.854059	0.0144364	0.0685119
>sp|Q9DAR7|DCPS_MOUSE m7GpppX diphosphatase OS=Mus musculus GN=Dcps PE=1 SV=1	10	35913000	29737000	27362000	40110000	43309000	27263000	4.43002e+07	4.24011e+07	4.90667e+07	5.07655e+07	43309000	4.0349e+07	4.5256e+07	4.48078e+07	1.01	0.883278	0.0143586	0.0539028
>sp|P54310|LIPS_MOUSE Hormone-sensitive lipase OS=Mus musculus GN=Lipe PE=1 SV=2	24	77179000	66348000	63015000	70865000	101590000	73332000	9.52036e+07	9.46037e+07	1.13001e+08	8.96908e+07	101590000	1.08531e+08	1.00936e+08	9.99372e+07	1.01	0.911158	0.0143498	0.0404063
>sp|O70311|NMT2_MOUSE Glycylpeptide N-tetradecanoyltransferase 2 OS=Mus musculus GN=Nmt2 PE=1 SV=1	6	5710800	5608700	2647900	4712900	7949000	3838300	7.04452e+06	7.99728e+06	4.74833e+06	5.96491e+06	7949000	5.68065e+06	6.59671e+06	6.53152e+06	1.00998	0.99099	0.0143271	0.00393085
>sp|Q91XV3|BASP1_MOUSE Brain acid soluble protein 1 OS=Mus musculus GN=Basp1 PE=1 SV=3	5	30022000	56877000	50496000	41731000	87741000	44706000	3.70334e+07	8.10992e+07	9.05516e+07	5.28171e+07	87741000	6.61645e+07	6.95614e+07	6.89076e+07	1.00949	0.907703	0.0136254	0.0420563
>sp|P26638|SYSC_MOUSE Serine--tRNA ligase, cytoplasmic OS=Mus musculus GN=Sars PE=2 SV=3	14	126250000	120220000	84191000	101080000	154490000	129280000	1.55735e+08	1.71418e+08	1.50975e+08	1.27933e+08	154490000	1.91333e+08	1.59376e+08	1.57919e+08	1.00923	0.875646	0.0132525	0.0576714
>sp|P62838|UB2D2_MOUSE Ubiquitin-conjugating enzyme E2 D2 OS=Mus musculus GN=Ube2d2 PE=1 SV=1;>sp|P61079|UB2D3_MOUSE Ubiquitin-conjugating enzyme E2 D3 OS=Mus musculus GN=Ube2d3 PE=1 SV=1;>sp|P61080|UB2D1_MOUSE Ubiquitin-conjugating enzyme E2 D1 OS=Mus mus	2	83763000	97126000	52745000	76570000	110980000	84814000	1.03325e+08	1.38489e+08	9.45846e+07	9.69114e+07	110980000	1.25524e+08	1.12133e+08	1.11138e+08	1.00895	0.99545	0.0128526	0.00198041
>sp|Q9CR09|UFC1_MOUSE Ubiquitin-fold modifier-conjugating enzyme 1 OS=Mus musculus GN=Ufc1 PE=2 SV=1	2	12059000	10440000	6462200	7999300	16923000	9417900	1.48753e+07	1.48861e+07	1.15883e+07	1.01244e+07	16923000	1.39384e+07	1.37832e+07	1.36619e+07	1.00888	0.897375	0.0127526	0.047026
>sp|P61164|ACTZ_MOUSE Alpha-centractin OS=Mus musculus GN=Actr1a PE=2 SV=1	13	67718000	47684000	42511000	60773000	74681000	50150000	8.35331e+07	6.79912e+07	7.62326e+07	7.69178e+07	74681000	7.42216e+07	7.5919e+07	7.52735e+07	1.00858	0.939761	0.0123188	0.0269828
>sp|Q9QYB1|CLIC4_MOUSE Chloride intracellular channel protein 4 OS=Mus musculus GN=Clic4 PE=1 SV=3	8	55599000	57302000	43834000	59590000	61906000	60569000	6.85838e+07	8.17052e+07	7.8605e+07	7.54205e+07	61906000	8.96417e+07	7.6298e+07	7.56561e+07	1.00849	0.89582	0.01219	0.0477791
>sp|Q3UA06|PCH2_MOUSE Pachytene checkpoint protein 2 homolog OS=Mus musculus GN=Trip13 PE=2 SV=1	4	9678400	8096500	7449700	9108400	11760000	8953100	1.19387e+07	1.15446e+07	1.33591e+07	1.15281e+07	11760000	1.32505e+07	1.22808e+07	1.21795e+07	1.00831	0.900815	0.011945	0.0453643
>sp|P18653|KS6A1_MOUSE Ribosomal protein S6 kinase alpha-1 OS=Mus musculus GN=Rps6ka1 PE=1 SV=1	15	41740000	43465000	32531000	41682000	58382000	40044000	5.14881e+07	6.19755e+07	5.8336e+07	5.27551e+07	58382000	5.92648e+07	5.72665e+07	5.68006e+07	1.0082	0.926117	0.0117847	0.0333343
>sp|P17426|AP2A1_MOUSE AP-2 complex subunit alpha-1 OS=Mus musculus GN=Ap2a1 PE=1 SV=1	10	19514000	16063000	14373000	20238000	21098000	17198000	2.40714e+07	2.29038e+07	2.57743e+07	2.56144e+07	21098000	2.54529e+07	2.42498e+07	2.40551e+07	1.00809	0.889997	0.0116308	0.0506114
>sp|Q99PL6|UBXN6_MOUSE UBX domain-containing protein 6 OS=Mus musculus GN=Ubxn6 PE=1 SV=1	2	3573600	2873200	1881600	3214800	3720400	2699900	4.40819e+06	4.09681e+06	3.37417e+06	4.06883e+06	3720400	3.99583e+06	3.95972e+06	3.92836e+06	1.00798	0.978912	0.0114741	0.00925653
>sp|P07356|ANXA2_MOUSE Annexin A2 OS=Mus musculus GN=Anxa2 PE=1 SV=2	20	1827400000	1809100000	1082600000	1707900000	2102300000	1660600000	2.25418e+09	2.57954e+09	1.94137e+09	2.16162e+09	2102300000	2.45768e+09	2.25836e+09	2.24053e+09	1.00796	0.972333	0.0114363	0.0121848
>sp|Q9WUU7|CATZ_MOUSE Cathepsin Z OS=Mus musculus GN=Ctsz PE=2 SV=1	7	33506000	28658000	52392000	44662000	73013000	30552000	4.13311e+07	4.08626e+07	9.39516e+07	5.65268e+07	73013000	4.52167e+07	5.87151e+07	5.82522e+07	1.00795	0.872193	0.01142	0.0593874
>sp|Q3UW53|NIBAN_MOUSE Protein Niban OS=Mus musculus GN=Fam129a PE=1 SV=2	23	193600000	180160000	193380000	185680000	265190000	226920000	2.38814e+08	2.56885e+08	3.46777e+08	2.35007e+08	265190000	3.3584e+08	2.80825e+08	2.78679e+08	1.0077	0.973726	0.0110691	0.0115632
>sp|Q3THK7|GUAA_MOUSE GMP synthase [glutamine-hydrolyzing] OS=Mus musculus GN=Gmps PE=1 SV=2	15	46424000	44839000	31067000	46279000	56143000	41148000	5.7266e+07	6.39346e+07	5.57107e+07	5.85733e+07	56143000	6.08987e+07	5.89704e+07	5.85384e+07	1.00738	0.906689	0.0106097	0.0425416
>sp|P39054|DYN2_MOUSE Dynamin-2 OS=Mus musculus GN=Dnm2 PE=1 SV=2	31	276700000	243200000	182910000	250830000	337460000	239110000	3.41321e+08	3.46772e+08	3.28002e+08	3.17465e+08	337460000	3.53881e+08	3.38698e+08	3.36269e+08	1.00723	0.837905	0.0103874	0.0768052
>sp|P84096|RHOG_MOUSE Rho-related GTP-binding protein RhoG OS=Mus musculus GN=Rhog PE=2 SV=1	8	85707000	93940000	68644000	69297000	135930000	92324000	1.05723e+08	1.33946e+08	1.23095e+08	8.77062e+07	135930000	1.36639e+08	1.20922e+08	1.20092e+08	1.00691	0.898664	0.00993646	0.0464026
>sp|G5E870|TRIPC_MOUSE E3 ubiquitin-protein ligase TRIP12 OS=Mus musculus GN=Trip12 PE=1 SV=1	4	3874000	3582400	1357300	3043600	4124900	2885900	4.77875e+06	5.10804e+06	2.43397e+06	3.85215e+06	4124900	4.27111e+06	4.10692e+06	4.08272e+06	1.00593	0.869279	0.0085252	0.0608407
>sp|Q8CCB4|VPS53_MOUSE Vacuolar protein sorting-associated protein 53 homolog OS=Mus musculus GN=Vps53 PE=2 SV=1	9	19598000	16054000	10653000	18527000	20555000	14721000	2.4175e+07	2.28909e+07	1.91034e+07	2.34488e+07	20555000	2.1787e+07	2.20564e+07	2.19303e+07	1.00575	0.979663	0.00827696	0.0089232
>sp|O88456|CPNS1_MOUSE Calpain small subunit 1 OS=Mus musculus GN=Capns1 PE=2 SV=1	8	140710000	187620000	82387000	132710000	213270000	138070000	1.73572e+08	2.67522e+08	1.4774e+08	1.67965e+08	213270000	2.04343e+08	1.96278e+08	1.95193e+08	1.00556	0.918223	0.00799907	0.0370516
>sp|Q9QZL0|RIPK3_MOUSE Receptor-interacting serine/threonine-protein kinase 3 OS=Mus musculus GN=Ripk3 PE=1 SV=1	7	32377000	32768000	15066000	30512000	32685000	28210000	3.99384e+07	4.67229e+07	2.7017e+07	3.86177e+07	32685000	4.17506e+07	3.78928e+07	3.76844e+07	1.00553	0.939585	0.00795446	0.0270637
>sp|Q04447|KCRB_MOUSE Creatine kinase B-type OS=Mus musculus GN=Ckb PE=1 SV=1	14	1031200000	619020000	907610000	1046700000	1542400000	604250000	1.27203e+09	8.82642e+08	1.62757e+09	1.32476e+09	1542400000	8.94285e+08	1.26075e+09	1.25382e+09	1.00553	0.999978	0.00795179	9.58014e-06
>sp|P62137|PP1A_MOUSE Serine/threonine-protein phosphatase PP1-alpha catalytic subunit OS=Mus musculus GN=Ppp1ca PE=1 SV=1	11	20184000	17682000	15722000	17779000	27661000	18754000	2.48978e+07	2.52122e+07	2.81934e+07	2.25021e+07	27661000	2.77558e+07	2.61012e+07	2.5973e+07	1.00494	0.925815	0.00710281	0.0334756
>sp|Q9CQ92|FIS1_MOUSE Mitochondrial fission 1 protein OS=Mus musculus GN=Fis1 PE=1 SV=1	3	3645200	4513000	1257000	4399600	5340700	1494700	4.49651e+06	6.43495e+06	2.25411e+06	5.56838e+06	5340700	2.21214e+06	4.39519e+06	4.37374e+06	1.0049	0.994993	0.00705739	0.00218008
>sp|Q60817|NACA_MOUSE Nascent polypeptide-associated complex subunit alpha OS=Mus musculus GN=Naca PE=1 SV=1;>sp|P70670|NACAM_MOUSE Nascent polypeptide-associated complex subunit alpha, muscle-specific form OS=Mus musculus GN=Naca PE=1 SV=2	4	131550000	131590000	104350000	122640000	187660000	129560000	1.62273e+08	1.8763e+08	1.87125e+08	1.5522e+08	187660000	1.91748e+08	1.79009e+08	1.78209e+08	1.00449	0.940258	0.00646165	0.0267531
>sp|Q8BWR2|PITH1_MOUSE PITH domain-containing protein 1 OS=Mus musculus GN=Pithd1 PE=2 SV=1	3	2748400	1375800	2248700	3203000	2252200	2052200	3.39027e+06	1.96171e+06	4.03247e+06	4.0539e+06	2252200	3.03724e+06	3.12815e+06	3.11445e+06	1.0044	0.969789	0.00633387	0.0133227
>sp|P42208|SEPT2_MOUSE Septin-2 OS=Mus musculus GN=Sept2 PE=1 SV=2	16	275360000	238940000	187970000	285420000	319880000	224240000	3.39669e+08	3.40697e+08	3.37076e+08	3.61244e+08	319880000	3.31873e+08	3.39147e+08	3.37666e+08	1.00439	0.889489	0.00631619	0.0508595
>sp|P80317|TCPZ_MOUSE T-complex protein 1 subunit zeta OS=Mus musculus GN=Cct6a PE=1 SV=3	20	387960000	327670000	255180000	340910000	461640000	340650000	4.78566e+08	4.67215e+08	4.576e+08	4.31475e+08	461640000	5.04159e+08	4.67793e+08	4.65758e+08	1.00437	0.904925	0.00629057	0.0433875
>sp|Q9DCC4|P5CR3_MOUSE Pyrroline-5-carboxylate reductase 3 OS=Mus musculus GN=Pycrl PE=2 SV=2	3	4349500	5378800	3172400	3647900	7082100	4692100	5.3653e+06	7.66947e+06	5.68889e+06	4.61699e+06	7082100	6.94427e+06	6.24122e+06	6.21445e+06	1.00431	0.957352	0.00619999	0.0189285
>sp|P14869|RLA0_MOUSE 60S acidic ribosomal protein P0 OS=Mus musculus GN=Rplp0 PE=1 SV=3	11	488650000	435590000	329780000	438310000	635290000	417180000	6.02771e+08	6.21095e+08	5.91376e+08	5.5475e+08	635290000	6.17423e+08	6.05081e+08	6.02488e+08	1.0043	0.904814	0.00619531	0.0434409
>sp|Q8BU30|SYIC_MOUSE Isoleucine--tRNA ligase, cytoplasmic OS=Mus musculus GN=Iars PE=2 SV=2	35	185630000	153990000	131870000	176340000	228520000	155680000	2.28983e+08	2.1957e+08	2.36475e+08	2.23186e+08	228520000	2.30405e+08	2.28342e+08	2.2737e+08	1.00428	0.879679	0.00615497	0.0556758
>sp|Q3TDD9|PPR21_MOUSE Protein phosphatase 1 regulatory subunit 21 OS=Mus musculus GN=Ppp1r21 PE=2 SV=2	10	24573000	17471000	13519000	24633000	24164000	16094000	3.03119e+07	2.49114e+07	2.42429e+07	3.11769e+07	24164000	2.3819e+07	2.64887e+07	2.63866e+07	1.00387	0.955696	0.00556935	0.01968
>sp|O09061|PSB1_MOUSE Proteasome subunit beta type-1 OS=Mus musculus GN=Psmb1 PE=1 SV=1	10	222430000	219370000	154250000	217130000	295380000	196340000	2.74377e+08	3.12793e+08	2.76608e+08	2.74812e+08	295380000	2.90582e+08	2.87926e+08	2.86925e+08	1.00349	0.967082	0.00502652	0.0145367
>sp|Q8BK67|RCC2_MOUSE Protein RCC2 OS=Mus musculus GN=Rcc2 PE=2 SV=1	13	38155000	33438000	34492000	35093000	53313000	39412000	4.70659e+07	4.76783e+07	6.18526e+07	4.44157e+07	53313000	5.83295e+07	5.21989e+07	5.20194e+07	1.00345	0.989788	0.00496964	0.00445773
>sp|Q9CWI3|BCCIP_MOUSE BRCA2 and CDKN1A-interacting protein OS=Mus musculus GN=Bccip PE=2 SV=1	2	2422400	2390900	1631100	2490000	3243400	1956700	2.98814e+06	3.40911e+06	2.92496e+06	3.15149e+06	3243400	2.8959e+06	3.1074e+06	3.09693e+06	1.00338	0.972146	0.004871	0.0122686
>sp|A2AWA9|RBGP1_MOUSE Rab GTPase-activating protein 1 OS=Mus musculus GN=Rabgap1 PE=2 SV=1	6	7480900	7208600	4827900	5375800	9315100	8075000	9.22802e+06	1.02785e+07	8657600	6.80392e+06	9315100	1.19509e+07	9.38805e+06	9.35665e+06	1.00336	0.886929	0.00483281	0.0521114
>sp|P10126|EF1A1_MOUSE Elongation factor 1-alpha 1 OS=Mus musculus GN=Eef1a1 PE=1 SV=3;>sp|P62631|EF1A2_MOUSE Elongation factor 1-alpha 2 OS=Mus musculus GN=Eef1a2 PE=1 SV=1	18	3886200000	3583700000	2653400000	4214800000	4571000000	3183100000	4.7938e+09	5.10989e+09	4.75819e+09	5.33449e+09	4571000000	4.71096e+09	4.88729e+09	4.87215e+09	1.00311	0.932338	0.00447674	0.0304265
>sp|P70349|HINT1_MOUSE Histidine triad nucleotide-binding protein 1 OS=Mus musculus GN=Hint1 PE=1 SV=3	5	226600000	242070000	112650000	236530000	234920000	195940000	2.79521e+08	3.4516e+08	2.02009e+08	2.99366e+08	234920000	2.8999e+08	2.75563e+08	2.74759e+08	1.00293	0.936174	0.00422021	0.0286433
>sp|Q8CI71|CC132_MOUSE Coiled-coil domain-containing protein 132 OS=Mus musculus GN=Ccdc132 PE=1 SV=2	12	17345000	14478000	9805100	17041000	17711000	13639000	2.13958e+07	2.06438e+07	1.75829e+07	2.15681e+07	17711000	2.01856e+07	1.98742e+07	1.98216e+07	1.00265	0.97858	0.00382381	0.0094037
>sp|Q99J72|ABEC3_MOUSE DNA dC->dU-editing enzyme APOBEC-3 OS=Mus musculus GN=Apobec3 PE=1 SV=2	2	789060	990460	603430	395640	1651000	883000	973340	1.41227e+06	1.0821e+06	500745	1651000	1.30683e+06	1.1559e+06	1.15286e+06	1.00264	0.802506	0.00380198	0.0955516
>sp|Q8R0A7|K0513_MOUSE Uncharacterized protein KIAA0513 OS=Mus musculus GN=Kiaa0513 PE=2 SV=1	3	3469500	5086400	2014100	3699600	6461300	2677200	4.27978e+06	7.25255e+06	3.61177e+06	4.68242e+06	6461300	3.96224e+06	5.04803e+06	5.03532e+06	1.00252	0.934753	0.00363776	0.029303
>sp|Q3V1L4|5NTC_MOUSE Cytosolic purine 5-nucleotidase OS=Mus musculus GN=Nt5c2 PE=1 SV=2	13	79173000	82369000	51032000	72070000	91631000	83157000	9.76633e+07	1.17448e+08	9.15128e+07	9.12159e+07	91631000	1.23072e+08	1.02208e+08	1.01973e+08	1.0023	0.959462	0.00332107	0.0179721
>sp|Q7TNG5|EMAL2_MOUSE Echinoderm microtubule-associated protein-like 2 OS=Mus musculus GN=Eml2 PE=2 SV=1	13	53452000	53326000	43754000	54408000	73710000	52271000	6.59354e+07	7.6036e+07	7.84616e+07	6.88619e+07	73710000	7.73607e+07	7.34776e+07	7.33108e+07	1.00228	0.993082	0.00327848	0.00301498
>sp|Q571I9|A16A1_MOUSE Aldehyde dehydrogenase family 16 member A1 OS=Mus musculus GN=Aldh16a1 PE=2 SV=2	11	53937000	44946000	43236000	50987000	78313000	43835000	6.65336e+07	6.40872e+07	7.75327e+07	6.45321e+07	78313000	6.48755e+07	6.93845e+07	6.92402e+07	1.00208	0.975951	0.00300394	0.0105722
>sp|P48036|ANXA5_MOUSE Annexin A5 OS=Mus musculus GN=Anxa5 PE=1 SV=1	18	2300500000	2000500000	1289500000	2169200000	2462900000	1880700000	2.83777e+09	2.85245e+09	2.31239e+09	2.74546e+09	2462900000	2.78342e+09	2.66754e+09	2.66393e+09	1.00135	0.98295	0.0019525	0.00746837
>sp|Q3THS6|METK2_MOUSE S-adenosylmethionine synthase isoform type-2 OS=Mus musculus GN=Mat2a PE=2 SV=2	10	84558000	77801000	58518000	89155000	102610000	70476000	1.04306e+08	1.10934e+08	1.04937e+08	1.1284e+08	102610000	1.04304e+08	1.06726e+08	1.06585e+08	1.00132	0.962002	0.00190971	0.0168242
>sp|Q3TW96|UAP1L_MOUSE UDP-N-acetylhexosamine pyrophosphorylase-like protein 1 OS=Mus musculus GN=Uap1l1 PE=2 SV=1	18	311060000	306630000	148130000	277360000	328990000	273840000	3.83706e+08	4.37215e+08	2.65633e+08	3.51043e+08	328990000	4.05281e+08	3.62185e+08	3.61771e+08	1.00114	0.926377	0.00164751	0.033212
>sp|P24527|LKHA4_MOUSE Leukotriene A-4 hydrolase OS=Mus musculus GN=Lta4h PE=1 SV=4	30	1149300000	1146700000	1095100000	1246000000	1700300000	1172200000	1.41771e+09	1.63505e+09	1.96378e+09	1.57701e+09	1700300000	1.73485e+09	1.67218e+09	1.67072e+09	1.00087	0.947357	0.00126086	0.0234865
>sp|P48999|LOX5_MOUSE Arachidonate 5-lipoxygenase OS=Mus musculus GN=Alox5 PE=1 SV=3	25	246720000	262740000	173310000	176830000	252190000	346720000	3.0434e+08	3.74633e+08	3.10787e+08	2.23806e+08	252190000	5.13143e+08	3.2992e+08	3.29713e+08	1.00063	0.822476	0.000905444	0.084877
>sp|P70290|EM55_MOUSE 55 kDa erythrocyte membrane protein OS=Mus musculus GN=Mpp1 PE=1 SV=1	12	48625000	46620000	24322000	55829000	51121000	32627000	5.99811e+07	6.64741e+07	4.36153e+07	7.06604e+07	51121000	4.82877e+07	5.66901e+07	5.66897e+07	1.00001	0.995668	1.12161e-05	0.00188531
>sp|P13864|DNMT1_MOUSE DNA (cytosine-5)-methyltransferase 1 OS=Mus musculus GN=Dnmt1 PE=1 SV=5	2	2835600	1594500	1421100	2880300	3362900	887620	3.49784e+06	2.27355e+06	2.54838e+06	3.64547e+06	3362900	1.31367e+06	2.77325e+06	2.77401e+06	0.999726	0.843634	-0.000394994	0.0738462
>sp|P46471|PRS7_MOUSE 26S protease regulatory subunit 7 OS=Mus musculus GN=Psmc2 PE=1 SV=5	18	122770000	118430000	78902000	114670000	143990000	116830000	1.51442e+08	1.68866e+08	1.4149e+08	1.45133e+08	143990000	1.72908e+08	1.53933e+08	1.5401e+08	0.999498	0.9956	-0.000724401	0.00191533
>sp|P47811|MK14_MOUSE Mitogen-activated protein kinase 14 OS=Mus musculus GN=Mapk14 PE=1 SV=3	11	101290000	99468000	74308000	98809000	136810000	93559000	1.24946e+08	1.41828e+08	1.33252e+08	1.25058e+08	136810000	1.38467e+08	1.33342e+08	1.33445e+08	0.999229	0.983278	-0.00111209	0.00732368
>sp|Q8BY71|HAT1_MOUSE Histone acetyltransferase type B catalytic subunit OS=Mus musculus GN=Hat1 PE=2 SV=1	5	4200300	5465900	3211600	5077800	4261300	5446400	5.18125e+06	7.79367e+06	5.75918e+06	6.42675e+06	4261300	8.06063e+06	6.2447e+06	6.24956e+06	0.999222	0.942229	-0.00112274	0.0258436
>sp|P19096|FAS_MOUSE Fatty acid synthase OS=Mus musculus GN=Fasn PE=1 SV=2	87	1813000000	1824400000	1657700000	1830200000	2746600000	1861300000	2.23641e+09	2.60136e+09	2.97266e+09	2.31641e+09	2746600000	2.75471e+09	2.60348e+09	2.60591e+09	0.999068	0.966999	-0.00134469	0.014574
>sp|Q9CZ42|NNRD_MOUSE ATP-dependent (S)-NAD(P)H-hydrate dehydratase OS=Mus musculus GN=Carkd PE=1 SV=1	5	14476000	11054000	5645300	15035000	13020000	7929700	1.78568e+07	1.57616e+07	1.01234e+07	1.90292e+07	13020000	1.17359e+07	1.45806e+07	1.4595e+07	0.999011	0.977611	-0.00142756	0.00983398
>sp|Q9DCH4|EIF3F_MOUSE Eukaryotic translation initiation factor 3 subunit F OS=Mus musculus GN=Eif3f PE=1 SV=2	9	101870000	85877000	73232000	111750000	129650000	73497000	1.25661e+08	1.22449e+08	1.31323e+08	1.41437e+08	129650000	1.08775e+08	1.26478e+08	1.26621e+08	0.998871	0.961215	-0.00162954	0.0171793
>sp|Q3TXS7|PSMD1_MOUSE 26S proteasome non-ATPase regulatory subunit 1 OS=Mus musculus GN=Psmd1 PE=1 SV=1	27	198810000	151590000	113740000	165310000	217510000	161850000	2.45241e+08	2.16148e+08	2.03964e+08	2.09226e+08	217510000	2.39537e+08	2.21784e+08	2.22091e+08	0.998618	0.969787	-0.00199464	0.0133235
>sp|O70200|AIF1_MOUSE Allograft inflammatory factor 1 OS=Mus musculus GN=Aif1 PE=1 SV=1	3	9489100	5682300	10129000	7569300	16508000	8067300	1.17052e+07	8.10222e+06	1.81638e+07	9.58014e+06	16508000	1.19395e+07	1.26571e+07	1.26759e+07	0.998515	0.919454	-0.00214419	0.03647
>sp|O54988|SLK_MOUSE STE20-like serine/threonine-protein kinase OS=Mus musculus GN=Slk PE=1 SV=2	23	98805000	101640000	66357000	99101000	123950000	92630000	1.2188e+08	1.44925e+08	1.18994e+08	1.25428e+08	123950000	1.37092e+08	1.286e+08	1.28823e+08	0.998267	0.95117	-0.00250171	0.0217418
>sp|Q91VY9|ZN622_MOUSE Zinc finger protein 622 OS=Mus musculus GN=Znf622 PE=2 SV=1	2	3091100	2808900	2098200	2974300	4170900	2477700	3.81301e+06	4.00513e+06	3.76258e+06	3.76444e+06	4170900	3.66698e+06	3.86024e+06	3.86744e+06	0.998138	0.988803	-0.00268882	0.00489037
>sp|P97384|ANX11_MOUSE Annexin A11 OS=Mus musculus GN=Anxa11 PE=1 SV=2	15	161850000	159660000	108120000	150020000	177960000	172010000	1.99649e+08	2.27654e+08	1.93885e+08	1.89874e+08	177960000	2.54573e+08	2.07063e+08	2.07469e+08	0.998042	0.951341	-0.00282689	0.0216636
>sp|P70202|LXN_MOUSE Latexin OS=Mus musculus GN=Lxn PE=1 SV=2	3	44812000	38985000	27164000	40194000	47928000	41298000	5.52775e+07	5.55876e+07	4.87117e+07	5.08718e+07	47928000	6.11207e+07	5.31923e+07	5.33068e+07	0.99785	0.987274	-0.00310458	0.00556211
>sp|Q8CGY8|OGT1_MOUSE UDP-N-acetylglucosamine--peptide N-acetylglucosaminyltransferase 110 kDa subunit OS=Mus musculus GN=Ogt PE=1 SV=2	5	4535500	3524700	3325100	4249700	6893300	2938100	5.59474e+06	5.02577e+06	5.96271e+06	5.37866e+06	6893300	4.34837e+06	5.52774e+06	5.54011e+06	0.997767	0.933603	-0.00322508	0.0298376
>sp|P25911|LYN_MOUSE Tyrosine-protein kinase Lyn OS=Mus musculus GN=Lyn PE=1 SV=4	14	21704000	33918000	27994000	25004000	47896000	31135000	2.67728e+07	4.83627e+07	5.02001e+07	3.16465e+07	47896000	4.60796e+07	4.17785e+07	4.1874e+07	0.997719	0.926847	-0.00329395	0.0329922
>sp|B2RY04|DOCK5_MOUSE Dedicator of cytokinesis protein 5 OS=Mus musculus GN=Dock5 PE=1 SV=2	3	949200	1166000	883510	838770	2250900	755700	1.17088e+06	1.66256e+06	1.58435e+06	1.0616e+06	2250900	1.11843e+06	1.4726e+06	1.47698e+06	0.997036	0.869764	-0.00428224	0.0605983
>sp|Q8BHZ0|FA49A_MOUSE Protein FAM49A OS=Mus musculus GN=Fam49a PE=2 SV=1	7	15683000	14534000	10983000	15567000	19832000	13803000	1.93457e+07	2.07236e+07	1.96952e+07	1.97025e+07	19832000	2.04283e+07	1.99215e+07	1.99876e+07	0.996692	0.886883	-0.00478045	0.0521336
>sp|Q7M6Y3|PICA_MOUSE Phosphatidylinositol-binding clathrin assembly protein OS=Mus musculus GN=Picalm PE=1 SV=1	11	68229000	60704000	44643000	60602000	90489000	57082000	8.41634e+07	8.6556e+07	8.00558e+07	7.67013e+07	90489000	8.44809e+07	8.35917e+07	8.38904e+07	0.99644	0.975198	-0.0051456	0.0109073
>sp|Q62418|DBNL_MOUSE Drebrin-like protein OS=Mus musculus GN=Dbnl PE=1 SV=2	13	148590000	157230000	162800000	148970000	246740000	180190000	1.83292e+08	2.2419e+08	2.9194e+08	1.88545e+08	246740000	2.6668e+08	2.33141e+08	2.33988e+08	0.996377	0.951066	-0.00523568	0.0217895
>sp|Q8R3S6|EXOC1_MOUSE Exocyst complex component 1 OS=Mus musculus GN=Exoc1 PE=2 SV=4	4	8306500	2922500	3144500	5385400	7865500	3689100	1.02464e+07	4.16711e+06	5.63885e+06	6.81607e+06	7865500	5.45984e+06	6.68413e+06	6.7138e+06	0.99558	0.835784	-0.00639048	0.0779061
>sp|Q9ERD8|PARVG_MOUSE Gamma-parvin OS=Mus musculus GN=Parvg PE=2 SV=2	14	100960000	93004000	72209000	80148000	151110000	91788000	1.24539e+08	1.32612e+08	1.29488e+08	1.0144e+08	151110000	1.35846e+08	1.2888e+08	1.29465e+08	0.995477	0.94771	-0.00654081	0.0233245
>sp|Q76MZ3|2AAA_MOUSE Serine/threonine-protein phosphatase 2A 65 kDa regulatory subunit A alpha isoform OS=Mus musculus GN=Ppp2r1a PE=1 SV=3	21	293760000	308110000	223790000	316740000	404710000	272940000	3.62366e+08	4.39325e+08	4.0131e+08	4.00884e+08	404710000	4.03949e+08	4.01e+08	4.03181e+08	0.994591	0.892636	-0.00782505	0.0493258
>sp|Q9ESW8|PGPI_MOUSE Pyroglutamyl-peptidase 1 OS=Mus musculus GN=Pgpep1 PE=2 SV=1	5	12235000	11094000	5633800	10361000	15056000	8831500	1.50924e+07	1.58186e+07	1.01028e+07	1.31135e+07	15056000	1.30706e+07	1.36713e+07	1.37467e+07	0.994514	0.891996	-0.00793628	0.0496371
>sp|Q9D0I9|SYRC_MOUSE Arginine--tRNA ligase, cytoplasmic OS=Mus musculus GN=Rars PE=2 SV=2	25	154510000	139010000	105560000	146740000	192040000	137520000	1.90595e+08	1.9821e+08	1.89295e+08	1.85723e+08	192040000	2.03529e+08	1.927e+08	1.93764e+08	0.99451	0.879568	-0.00794207	0.0557304
>sp|Q9CZD3|SYG_MOUSE Glycine--tRNA ligase OS=Mus musculus GN=Gars PE=1 SV=1	19	236730000	214490000	155560000	208440000	280170000	228160000	2.92017e+08	3.05835e+08	2.78957e+08	2.63814e+08	280170000	3.37675e+08	2.9227e+08	2.93886e+08	0.994499	0.99447	-0.0079581	0.00240824
>sp|Q61035|SYHC_MOUSE Histidine--tRNA ligase, cytoplasmic OS=Mus musculus GN=Hars PE=2 SV=2	16	138490000	110300000	87360000	137140000	162010000	102730000	1.70833e+08	1.57274e+08	1.56658e+08	1.73572e+08	162010000	1.5204e+08	1.61588e+08	1.62541e+08	0.994141	0.918328	-0.00847805	0.0370024
>sp|P99027|RLA2_MOUSE 60S acidic ribosomal protein P2 OS=Mus musculus GN=Rplp2 PE=1 SV=3	4	103240000	101120000	60383000	96498000	117270000	96419000	1.27351e+08	1.44184e+08	1.08281e+08	1.22133e+08	117270000	1.42699e+08	1.26605e+08	1.27368e+08	0.994017	0.933118	-0.00865821	0.0300633
>sp|Q8R1Q8|DC1L1_MOUSE Cytoplasmic dynein 1 light intermediate chain 1 OS=Mus musculus GN=Dync1li1 PE=1 SV=1	10	91082000	58387000	50213000	70009000	97502000	68517000	1.12354e+08	8.32523e+07	9.00441e+07	8.86074e+07	97502000	1.01405e+08	9.52167e+07	9.5838e+07	0.993517	0.902874	-0.00938358	0.044373
>sp|Q7TSV4|PGM2_MOUSE Phosphoglucomutase-2 OS=Mus musculus GN=Pgm2 PE=1 SV=1	14	72532000	68597000	45853000	70262000	85525000	65521000	8.94714e+07	9.78104e+07	8.22256e+07	8.89276e+07	85525000	9.69706e+07	8.98358e+07	9.04744e+07	0.992942	0.902152	-0.010219	0.0447204
>sp|Q61166|MARE1_MOUSE Microtubule-associated protein RP/EB family member 1 OS=Mus musculus GN=Mapre1 PE=1 SV=3	8	113060000	105160000	56553000	93505000	145950000	87543000	1.39464e+08	1.49945e+08	1.01413e+08	1.18345e+08	145950000	1.29563e+08	1.30274e+08	1.31286e+08	0.992292	0.902614	-0.0111638	0.0444977
>sp|P05063|ALDOC_MOUSE Fructose-bisphosphate aldolase C OS=Mus musculus GN=Aldoc PE=1 SV=4	14	153300000	211050000	118070000	184670000	225370000	167700000	1.89102e+08	3.0093e+08	2.11728e+08	2.33729e+08	225370000	2.48195e+08	2.3392e+08	2.35765e+08	0.992177	0.865155	-0.0113306	0.0629059
>sp|P55264|ADK_MOUSE Adenosine kinase OS=Mus musculus GN=Adk PE=1 SV=2	9	28877000	27548000	14009000	29613000	30393000	22258000	3.5621e+07	3.92799e+07	2.51215e+07	3.74799e+07	30393000	3.29417e+07	3.33408e+07	3.36049e+07	0.992143	0.893508	-0.0113802	0.0489014
>sp|Q8K3H0|DP13A_MOUSE DCC-interacting protein 13-alpha OS=Mus musculus GN=Appl1 PE=1 SV=1	7	9725000	10187000	5850300	11416000	10944000	8049600	1.19962e+07	1.45253e+07	1.0491e+07	1.44487e+07	10944000	1.19133e+07	1.23375e+07	1.24354e+07	0.992132	0.940128	-0.0113959	0.0268129
>sp|Q6PAV2|HERC4_MOUSE Probable E3 ubiquitin-protein ligase HERC4 OS=Mus musculus GN=Herc4 PE=2 SV=2	11	52523000	45519000	37358000	48803000	66691000	47156000	6.47894e+07	6.49042e+07	6.6992e+07	6.17679e+07	66691000	6.97905e+07	6.55619e+07	6.60831e+07	0.992112	0.870102	-0.0114251	0.0604301
>sp|Q8BMS9|RASF2_MOUSE Ras association domain-containing protein 2 OS=Mus musculus GN=Rassf2 PE=2 SV=1	4	5828100	4707500	4756500	5078100	8200800	5394200	7.18921e+06	6.71228e+06	8.52956e+06	6.42713e+06	8200800	7.98337e+06	7.47702e+06	7.5371e+06	0.992029	0.947548	-0.0115465	0.0233986
>sp|P61255|RL26_MOUSE 60S ribosomal protein L26 OS=Mus musculus GN=Rpl26 PE=2 SV=1	5	131330000	122970000	88897000	148660000	160870000	102620000	1.62001e+08	1.75339e+08	1.59414e+08	1.88153e+08	160870000	1.51877e+08	1.65585e+08	1.66966e+08	0.991725	0.947855	-0.0119878	0.0232583
>sp|Q9D6N5|NC2A_MOUSE Dr1-associated corepressor OS=Mus musculus GN=Drap1 PE=2 SV=3	3	10332000	8199000	6481000	10640000	12278000	7174900	1.2745e+07	1.16907e+07	1.1622e+07	1.34666e+07	12278000	1.06188e+07	1.20192e+07	1.21211e+07	0.991593	0.95545	-0.0121795	0.0197918
>sp|O08553|DPYL2_MOUSE Dihydropyrimidinase-related protein 2 OS=Mus musculus GN=Dpysl2 PE=1 SV=2	19	1136600000	994300000	917790000	1057800000	1512400000	1116400000	1.40205e+09	1.41774e+09	1.64582e+09	1.33881e+09	1512400000	1.65226e+09	1.48854e+09	1.50116e+09	0.991592	0.93022	-0.0121817	0.0314144
>sp|Q9DCT1|AKCL2_MOUSE 1,5-anhydro-D-fructose reductase OS=Mus musculus GN=Akr1e2 PE=1 SV=1	4	9904400	8464600	4256900	7909900	10564000	7849300	1.22175e+07	1.20694e+07	7.63366e+06	1.00112e+07	10564000	1.16169e+07	1.06402e+07	1.07307e+07	0.991565	0.870704	-0.0122205	0.0601295
>sp|P58252|EF2_MOUSE Elongation factor 2 OS=Mus musculus GN=Eef2 PE=1 SV=2	39	3236000000	3182600000	2260200000	3272800000	4064000000	3030500000	3.99175e+09	4.53798e+09	4.05309e+09	4.14224e+09	4064000000	4.48512e+09	4.19427e+09	4.23045e+09	0.991447	0.863081	-0.0123923	0.0639483
>sp|Q9DC51|GNAI3_MOUSE Guanine nucleotide-binding protein G(k) subunit alpha OS=Mus musculus GN=Gnai3 PE=1 SV=3	7	25519000	31403000	23269000	26115000	45366000	27438000	3.14788e+07	4.47766e+07	4.1727e+07	3.30526e+07	45366000	4.0608e+07	3.93275e+07	3.96756e+07	0.991227	0.939151	-0.0127133	0.0272644
>sp|Q9JKB1|UCHL3_MOUSE Ubiquitin carboxyl-terminal hydrolase isozyme L3 OS=Mus musculus GN=Uchl3 PE=1 SV=2;>sp|P58321|UCHL4_MOUSE Ubiquitin carboxyl-terminal hydrolase isozyme L4 OS=Mus musculus GN=Uchl4 PE=1 SV=1	10	57967000	56624000	42632000	57020000	84329000	50163000	7.15048e+07	8.07385e+07	7.64496e+07	7.21678e+07	84329000	7.42409e+07	7.6231e+07	7.69125e+07	0.991138	0.9023	-0.0128419	0.0446492
>sp|Q6PHQ8|NAA35_MOUSE N-alpha-acetyltransferase 35, NatC auxiliary subunit OS=Mus musculus GN=Naa35 PE=1 SV=1	3	1180600	1841900	1145800	1830100	2026800	1249700	1.45632e+06	2.62631e+06	2.0547e+06	2.31628e+06	2026800	1.84955e+06	2.04578e+06	2.06421e+06	0.991071	0.869242	-0.0129399	0.0608595
>sp|P62774|MTPN_MOUSE Myotrophin OS=Mus musculus GN=Mtpn PE=1 SV=2	2	20481000	39401000	13023000	35881000	18406000	28340000	2.52642e+07	5.61807e+07	2.33534e+07	4.5413e+07	18406000	4.1943e+07	3.49328e+07	3.5254e+07	0.990888	0.965182	-0.0132059	0.0153908
>sp|Q99104|MYO5A_MOUSE Unconventional myosin-Va OS=Mus musculus GN=Myo5a PE=1 SV=2	26	50710000	35136000	35026000	58591000	56686000	31252000	6.2553e+07	5.00994e+07	6.28101e+07	7.41561e+07	56686000	4.62527e+07	5.84875e+07	5.90316e+07	0.990783	0.980577	-0.0133592	0.0085183
>sp|Q9QUK4|BIR1B_MOUSE Baculoviral IAP repeat-containing protein 1b OS=Mus musculus GN=Naip2 PE=1 SV=2	7	6744900	5574500	4651000	6916800	9460800	4483700	8.32013e+06	7.94851e+06	8.34038e+06	8.7543e+06	9460800	6.63584e+06	8.20301e+06	8.28365e+06	0.990265	0.992199	-0.0141133	0.00340131
>sp|Q9WU78|PDC6I_MOUSE Programmed cell death 6-interacting protein OS=Mus musculus GN=Pdcd6ip PE=1 SV=3	31	367200000	359020000	287060000	380400000	487500000	354940000	4.52957e+08	5.11916e+08	5.14768e+08	4.81456e+08	487500000	5.25308e+08	4.93214e+08	4.98088e+08	0.990214	0.840582	-0.0141877	0.07542
>sp|Q9Z1G3|VATC1_MOUSE V-type proton ATPase subunit C 1 OS=Mus musculus GN=Atp6v1c1 PE=1 SV=4	16	169250000	118520000	71056000	144680000	157090000	114990000	2.08777e+08	1.68994e+08	1.27421e+08	1.83115e+08	157090000	1.70184e+08	1.68397e+08	1.7013e+08	0.989817	0.864553	-0.0147668	0.0632082
>sp|P28867|KPCD_MOUSE Protein kinase C delta type OS=Mus musculus GN=Prkcd PE=1 SV=3	21	200910000	178730000	138050000	240630000	243660000	141740000	2.47831e+08	2.54846e+08	2.47557e+08	3.04555e+08	243660000	2.09774e+08	2.50078e+08	2.52663e+08	0.989769	0.990464	-0.014836	0.00416127
>sp|Q63844|MK03_MOUSE Mitogen-activated protein kinase 3 OS=Mus musculus GN=Mapk3 PE=1 SV=5	16	176180000	177440000	82933000	171540000	215490000	130320000	2.17326e+08	2.53006e+08	1.48719e+08	2.17111e+08	215490000	1.92873e+08	2.0635e+08	2.08491e+08	0.989732	0.856893	-0.0148898	0.0670732
>sp|P24452|CAPG_MOUSE Macrophage-capping protein OS=Mus musculus GN=Capg PE=1 SV=2	8	1449700000	1588100000	1013000000	1664600000	1789400000	1374400000	1.78827e+09	2.26442e+09	1.81656e+09	2.10681e+09	1789400000	2.0341e+09	1.95642e+09	1.97677e+09	0.989703	0.887331	-0.0149328	0.0519146
>sp|Q8VDP3|MICA1_MOUSE Protein-methionine sulfoxide oxidase MICAL1 OS=Mus musculus GN=Mical1 PE=1 SV=1	28	221590000	172350000	184290000	210200000	302860000	195660000	2.73341e+08	2.45749e+08	3.30477e+08	2.66041e+08	302860000	2.89575e+08	2.83189e+08	2.86159e+08	0.989621	0.872931	-0.0150516	0.0590201
>sp|Q9CXW4|RL11_MOUSE 60S ribosomal protein L11 OS=Mus musculus GN=Rpl11 PE=1 SV=4	7	143880000	117740000	114980000	150900000	203850000	109830000	1.77482e+08	1.67882e+08	2.06187e+08	1.90988e+08	203850000	1.62548e+08	1.8385e+08	1.85795e+08	0.989534	0.918861	-0.0151795	0.0367503
>sp|P35585|AP1M1_MOUSE AP-1 complex subunit mu-1 OS=Mus musculus GN=Ap1m1 PE=1 SV=3	11	25643000	20202000	21080000	29527000	32971000	19572000	3.16318e+07	2.88054e+07	3.78016e+07	3.73711e+07	32971000	2.89664e+07	3.27463e+07	3.31028e+07	0.989228	0.918211	-0.0156243	0.0370573
>sp|Q8BH43|WASF2_MOUSE Wiskott-Aldrich syndrome protein family member 2 OS=Mus musculus GN=Wasf2 PE=1 SV=1	5	25475000	19702000	18949000	23910000	32149000	21697000	3.14245e+07	2.80925e+07	3.39802e+07	3.02619e+07	32149000	3.21114e+07	3.11657e+07	3.15074e+07	0.989155	0.835112	-0.015731	0.0782551
>sp|Q9CX00|IST1_MOUSE IST1 homolog OS=Mus musculus GN=Ist1 PE=2 SV=1	4	16568000	14839000	12021000	15552000	23370000	14057000	2.04373e+07	2.11585e+07	2.15566e+07	1.96835e+07	23370000	2.08043e+07	2.10508e+07	2.12859e+07	0.988955	0.881499	-0.0160237	0.054778
>sp|O88879|APAF_MOUSE Apoptotic protease-activating factor 1 OS=Mus musculus GN=Apaf1 PE=1 SV=3	13	27062000	26165000	16111000	28215000	33675000	21170000	3.33822e+07	3.73079e+07	2.88909e+07	3.57105e+07	33675000	3.13314e+07	3.31937e+07	3.35723e+07	0.988721	0.865299	-0.0163641	0.0628338
>sp|P80315|TCPD_MOUSE T-complex protein 1 subunit delta OS=Mus musculus GN=Cct4 PE=1 SV=3	19	546910000	458150000	396560000	494940000	677600000	512410000	6.74637e+08	6.53263e+08	7.11129e+08	6.26424e+08	677600000	7.58363e+08	6.79676e+08	6.87462e+08	0.988674	0.89336	-0.0164333	0.0489737
>sp|Q5SSZ5|TENS3_MOUSE Tensin-3 OS=Mus musculus GN=Tns3 PE=1 SV=1	7	14469000	12696000	6519700	13979000	13063000	11785000	1.78481e+07	1.81029e+07	1.16914e+07	1.76926e+07	13063000	1.74417e+07	1.58808e+07	1.60658e+07	0.988486	0.907765	-0.0167071	0.0420265
>sp|P51863|VA0D1_MOUSE V-type proton ATPase subunit d 1 OS=Mus musculus GN=Atp6v0d1 PE=1 SV=2	5	8750200	4034500	9346600	7805700	12532000	7627000	1.07938e+07	5.75267e+06	1.67607e+07	9.87934e+06	12532000	1.12879e+07	1.11024e+07	1.12331e+07	0.988365	0.784101	-0.0168839	0.105628
>sp|A3KGF7|PLCB2_MOUSE 1-phosphatidylinositol 4,5-bisphosphate phosphodiesterase beta-2 OS=Mus musculus GN=Plcb2 PE=2 SV=1	14	23926000	27381000	20986000	25177000	35105000	27350000	2.95138e+07	3.90418e+07	3.7633e+07	3.18654e+07	35105000	4.04778e+07	3.53962e+07	3.58161e+07	0.988276	0.904057	-0.0170139	0.043804
>sp|Q63829|COMD3_MOUSE COMM domain-containing protein 3 OS=Mus musculus GN=Commd3 PE=2 SV=1	4	16379000	12743000	6240000	13018000	16983000	11285000	2.02042e+07	1.81699e+07	1.11898e+07	1.64763e+07	16983000	1.67017e+07	1.65213e+07	1.67203e+07	0.988096	0.83522	-0.017277	0.0781992
>sp|P62717|RL18A_MOUSE 60S ribosomal protein L18a OS=Mus musculus GN=Rpl18a PE=1 SV=1	7	160180000	147980000	115840000	171990000	193450000	143670000	1.97589e+08	2.11e+08	2.07729e+08	2.1768e+08	193450000	2.1263e+08	2.0544e+08	2.0792e+08	0.988069	0.804175	-0.0173166	0.0946492
>sp|P61028|RAB8B_MOUSE Ras-related protein Rab-8B OS=Mus musculus GN=Rab8b PE=1 SV=1	2	15740000	18772000	15431000	18600000	27968000	15719000	1.9416e+07	2.67664e+07	2.76715e+07	2.35412e+07	27968000	2.3264e+07	2.4618e+07	2.49244e+07	0.987706	0.879586	-0.0178465	0.0557217
>sp|Q8BTZ4|APC5_MOUSE Anaphase-promoting complex subunit 5 OS=Mus musculus GN=Anapc5 PE=2 SV=1	2	1372200	1053000	1347000	1939900	1720200	1016600	1.69267e+06	1.50144e+06	2.4155e+06	2.45525e+06	1720200	1.50456e+06	1.86987e+06	1.89334e+06	0.987606	0.957773	-0.0179929	0.0187375
>sp|Q3UVG3|F91A1_MOUSE Protein FAM91A1 OS=Mus musculus GN=Fam91a1 PE=1 SV=1	3	4193700	3238300	3231700	5205700	4546700	3139500	5.17311e+06	4.6174e+06	5.79522e+06	6.58863e+06	4546700	4.64644e+06	5.19524e+06	5.26059e+06	0.987578	0.990119	-0.0180328	0.00431245
>sp|O08738|CASP6_MOUSE Caspase-6 OS=Mus musculus GN=Casp6 PE=2 SV=1	10	80869000	59074000	56405000	62159000	85737000	83998000	9.97554e+07	8.42319e+07	1.01148e+08	7.8672e+07	85737000	1.24316e+08	9.50451e+07	9.62418e+07	0.987565	0.978512	-0.0180518	0.00943366
>sp|P07091|S10A4_MOUSE Protein S100-A4 OS=Mus musculus GN=S100a4 PE=1 SV=1	3	82715000	103240000	67823000	90918000	62033000	134090000	1.02033e+08	1.47207e+08	1.21623e+08	1.15071e+08	62033000	1.98452e+08	1.23621e+08	1.25185e+08	0.987502	0.828896	-0.0181441	0.0815
>sp|Q91VH6|MEMO1_MOUSE Protein MEMO1 OS=Mus musculus GN=Memo1 PE=1 SV=1	10	44345000	39370000	23262000	37799000	54201000	35454000	5.47015e+07	5.61365e+07	4.17144e+07	4.78406e+07	54201000	5.24716e+07	5.08508e+07	5.15044e+07	0.98731	0.858153	-0.0184251	0.0664353
>sp|Q9WTX6|CUL1_MOUSE Cullin-1 OS=Mus musculus GN=Cul1 PE=1 SV=1	14	39408000	36183000	25488000	40410000	50067000	31488000	4.86115e+07	5.15923e+07	4.57062e+07	5.11452e+07	50067000	4.6602e+07	4.86366e+07	4.92714e+07	0.987117	0.780759	-0.0187067	0.107483
>sp|Q80X95|RRAGA_MOUSE Ras-related GTP-binding protein A OS=Mus musculus GN=Rraga PE=2 SV=1;>sp|Q6NTA4|RRAGB_MOUSE Ras-related GTP-binding protein B OS=Mus musculus GN=Rragb PE=2 SV=1	5	7825800	7985000	5244200	7141200	11137000	7206900	9.65346e+06	1.13856e+07	9.40413e+06	9.03831e+06	11137000	1.06662e+07	1.01477e+07	1.02805e+07	0.987086	0.891728	-0.0187529	0.0497678
>sp|P61982|1433G_MOUSE 14-3-3 protein gamma OS=Mus musculus GN=Ywhag PE=1 SV=2	8	383700000	380120000	281360000	345510000	541950000	379300000	4.73311e+08	5.42002e+08	5.04547e+08	4.37297e+08	541950000	5.61361e+08	5.0662e+08	5.13536e+08	0.986532	0.923213	-0.0195621	0.0346982
>sp|P50518|VATE1_MOUSE V-type proton ATPase subunit E 1 OS=Mus musculus GN=Atp6v1e1 PE=1 SV=2	9	128770000	111350000	54980000	110730000	135530000	98793000	1.58843e+08	1.58771e+08	9.85925e+07	1.40146e+08	135530000	1.46213e+08	1.38736e+08	1.4063e+08	0.986531	0.838936	-0.019564	0.0762711
>sp|Q8BP47|SYNC_MOUSE Asparagine--tRNA ligase, cytoplasmic OS=Mus musculus GN=Nars PE=1 SV=2	18	170320000	162420000	123210000	157180000	241980000	155940000	2.10097e+08	2.3159e+08	2.20946e+08	1.98936e+08	241980000	2.3079e+08	2.20878e+08	2.23902e+08	0.986492	0.877927	-0.0196208	0.0565417
>sp|P67984|RL22_MOUSE 60S ribosomal protein L22 OS=Mus musculus GN=Rpl22 PE=2 SV=2	4	73036000	71781000	57988000	80682000	91514000	72231000	9.00931e+07	1.0235e+08	1.03987e+08	1.02116e+08	91514000	1.06901e+08	9.881e+07	1.00177e+08	0.986354	0.843053	-0.0198222	0.074145
>sp|P63073|IF4E_MOUSE Eukaryotic translation initiation factor 4E OS=Mus musculus GN=Eif4e PE=1 SV=1	5	7305600	9701200	7168800	7672000	12563000	9406600	9.01177e+06	1.38327e+07	1.28554e+07	9.71012e+06	12563000	1.39217e+07	1.18999e+07	1.20649e+07	0.986324	0.915229	-0.0198658	0.03847
>sp|Q3U2P1|SC24A_MOUSE Protein transport protein Sec24A OS=Mus musculus GN=Sec24a PE=1 SV=1	7	6838700	5469900	5311700	7924200	8367200	5220700	8.43583e+06	7.79937e+06	9.52517e+06	1.00293e+07	8367200	7.7266e+06	8.58679e+06	8.70771e+06	0.986114	0.912616	-0.0201734	0.0397122
>sp|P54103|DNJC2_MOUSE DnaJ homolog subfamily C member 2 OS=Mus musculus GN=Dnajc2 PE=1 SV=2	8	13536000	16334000	14751000	16514000	24226000	15035000	1.66972e+07	2.32902e+07	2.64521e+07	2.09011e+07	24226000	2.22517e+07	2.21465e+07	2.24596e+07	0.986061	0.849441	-0.0202513	0.0708668
>sp|Q9DBQ7|PACE1_MOUSE Protein-associating with the carboxyl-terminal domain of ezrin OS=Mus musculus GN=Scyl3 PE=1 SV=3	3	4570900	3293100	2975000	3834200	5613500	3665400	5.6384e+06	4.69553e+06	5.3349e+06	4.85278e+06	5613500	5.42476e+06	5.22295e+06	5.29702e+06	0.986017	0.839967	-0.020316	0.0757377
>sp|Q8VE70|PDC10_MOUSE Programmed cell death protein 10 OS=Mus musculus GN=Pdcd10 PE=1 SV=1	7	39870000	37555000	34641000	38410000	59774000	39764000	4.91814e+07	5.35486e+07	6.21197e+07	4.86139e+07	59774000	5.88504e+07	5.49499e+07	5.57461e+07	0.985717	0.884278	-0.0207541	0.0534111
>sp|B1AY13|UBP24_MOUSE Ubiquitin carboxyl-terminal hydrolase 24 OS=Mus musculus GN=Usp24 PE=1 SV=1	14	12258000	13534000	8343800	14113000	15993000	10975000	1.51208e+07	1.92977e+07	1.49625e+07	1.78622e+07	15993000	1.62429e+07	1.64603e+07	1.66994e+07	0.985685	0.837717	-0.0208016	0.0769026
>sp|Q9JIF0|ANM1_MOUSE Protein arginine N-methyltransferase 1 OS=Mus musculus GN=Prmt1 PE=1 SV=1	10	40495000	40682000	37576000	44694000	60521000	41140000	4.99523e+07	5.80073e+07	6.73829e+07	5.65673e+07	60521000	6.08869e+07	5.84475e+07	5.93251e+07	0.985208	0.82773	-0.0215	0.0821115
>sp|Q91YI0|ARLY_MOUSE Argininosuccinate lyase OS=Mus musculus GN=Asl PE=2 SV=1	17	148600000	126120000	104690000	152890000	196140000	114580000	1.83305e+08	1.79831e+08	1.87735e+08	1.93506e+08	196140000	1.69578e+08	1.83623e+08	1.86408e+08	0.985062	0.808067	-0.0217139	0.0925525
>sp|Q6NZM9|HDAC4_MOUSE Histone deacetylase 4 OS=Mus musculus GN=Hdac4 PE=1 SV=1	4	97321000	63277000	28677000	76422000	92615000	51654000	1.2005e+08	9.02248e+07	5.14248e+07	9.6724e+07	92615000	7.64475e+07	8.72331e+07	8.85955e+07	0.984622	0.812236	-0.022358	0.090318
>sp|P60670|NPL4_MOUSE Nuclear protein localization protein 4 homolog OS=Mus musculus GN=Nploc4 PE=1 SV=3	8	28813000	29268000	19401000	31873000	34372000	26446000	3.55421e+07	4.17324e+07	3.47907e+07	4.03403e+07	34372000	3.91399e+07	3.73551e+07	3.79507e+07	0.984304	0.835212	-0.0228236	0.0782032
>sp|Q8CDN6|TXNL1_MOUSE Thioredoxin-like protein 1 OS=Mus musculus GN=Txnl1 PE=1 SV=3	9	64765000	68438000	50619000	64070000	89086000	69221000	7.98904e+07	9.75837e+07	9.07722e+07	8.10906e+07	89086000	1.02447e+08	8.94155e+07	9.08744e+07	0.983945	0.875944	-0.0233498	0.0575236
>sp|P99024|TBB5_MOUSE Tubulin beta-5 chain OS=Mus musculus GN=Tubb5 PE=1 SV=1	22	1212400000	918970000	943310000	1213300000	1440400000	1077800000	1.49555e+09	1.31033e+09	1.69158e+09	1.53562e+09	1440400000	1.59514e+09	1.49915e+09	1.52372e+09	0.983879	0.812813	-0.0234475	0.0900096
>sp|Q99K28|ARFG2_MOUSE ADP-ribosylation factor GTPase-activating protein 2 OS=Mus musculus GN=Arfgap2 PE=1 SV=1	8	9842100	10987000	7170300	10731000	13435000	9677000	1.21407e+07	1.5666e+07	1.28581e+07	1.35818e+07	13435000	1.43219e+07	1.35549e+07	1.37796e+07	0.983699	0.804736	-0.0237112	0.0943468
>sp|Q9R0N0|GALK1_MOUSE Galactokinase OS=Mus musculus GN=Galk1 PE=2 SV=1	12	20299000	34349000	20750000	19667000	41261000	31704000	2.50397e+07	4.89772e+07	3.72098e+07	2.48917e+07	41261000	4.69217e+07	3.70756e+07	3.76915e+07	0.98366	0.950373	-0.0237683	0.0221059
>sp|Q9EPK7|XPO7_MOUSE Exportin-7 OS=Mus musculus GN=Xpo7 PE=2 SV=3	13	24868000	22414000	18577000	24245000	33390000	22621000	3.06758e+07	3.19595e+07	3.33131e+07	3.06859e+07	33390000	3.34789e+07	3.19828e+07	3.25183e+07	0.983533	0.683639	-0.023955	0.165173
>sp|Q8VDM4|PSMD2_MOUSE 26S proteasome non-ATPase regulatory subunit 2 OS=Mus musculus GN=Psmd2 PE=1 SV=1	30	194230000	188900000	135120000	202100000	245590000	177390000	2.39591e+08	2.69347e+08	2.42303e+08	2.55789e+08	245590000	2.62536e+08	2.50414e+08	2.54638e+08	0.983409	0.701046	-0.0241363	0.154254
>sp|Q9CZE3|RAB32_MOUSE Ras-related protein Rab-32 OS=Mus musculus GN=Rab32 PE=2 SV=3;>sp|Q8QZZ8|RAB38_MOUSE Ras-related protein Rab-38 OS=Mus musculus GN=Rab38 PE=1 SV=1	3	6523300	5759900	3898400	4423500	7423600	7180100	8.04677e+06	8.21287e+06	6.99078e+06	5.59863e+06	7423600	1.06265e+07	7.75014e+06	7.88291e+06	0.983158	0.944042	-0.0245054	0.0250088
>sp|Q9JIF7|COPB_MOUSE Coatomer subunit beta OS=Mus musculus GN=Copb1 PE=1 SV=1	27	221840000	158480000	134920000	212850000	235180000	168830000	2.73649e+08	2.25972e+08	2.41944e+08	2.69395e+08	235180000	2.49867e+08	2.47189e+08	2.51481e+08	0.982932	0.798259	-0.024836	0.0978564
>sp|P08207|S10AA_MOUSE Protein S100-A10 OS=Mus musculus GN=S100a10 PE=2 SV=2	3	22188000	9143600	2967100	10033000	16522000	11692000	2.73699e+07	1.30376e+07	5.32073e+06	1.26983e+07	16522000	1.73041e+07	1.52427e+07	1.55081e+07	0.982886	0.695545	-0.0249042	0.157675
>sp|Q4LDD4|ARAP1_MOUSE Arf-GAP with Rho-GAP domain, ANK repeat and PH domain-containing protein 1 OS=Mus musculus GN=Arap1 PE=2 SV=2	14	33291000	23782000	12324000	29220000	31351000	20568000	4.10659e+07	3.39101e+07	2.20999e+07	3.69825e+07	31351000	3.04405e+07	3.23586e+07	3.29247e+07	0.982808	0.831365	-0.0250182	0.0802085
>sp|Q8BYA0|TBCD_MOUSE Tubulin-specific chaperone D OS=Mus musculus GN=Tbcd PE=2 SV=1	24	70299000	65243000	58981000	75883000	98508000	64882000	8.67169e+07	9.30281e+07	1.05767e+08	9.60418e+07	98508000	9.60249e+07	9.51707e+07	9.68582e+07	0.982578	0.7547	-0.0253566	0.122226
>sp|A2ADY9|DDI2_MOUSE Protein DDI1 homolog 2 OS=Mus musculus GN=Ddi2 PE=1 SV=1	6	46341000	38365000	25476000	47034000	49055000	34975000	5.71636e+07	5.47035e+07	4.56847e+07	5.95289e+07	49055000	5.17627e+07	5.25173e+07	5.34489e+07	0.98257	0.844174	-0.0253677	0.0735678
>sp|Q80U87|UBP8_MOUSE Ubiquitin carboxyl-terminal hydrolase 8 OS=Mus musculus GN=Usp8 PE=1 SV=2	13	26576000	24718000	21748000	27010000	38224000	24706000	3.27827e+07	3.52447e+07	3.89995e+07	3.41854e+07	38224000	3.65647e+07	3.56756e+07	3.63247e+07	0.982131	0.76343	-0.0260134	0.117231
>sp|Q9QZM0|UBQL2_MOUSE Ubiquilin-2 OS=Mus musculus GN=Ubqln2 PE=1 SV=2	5	12735000	18154000	12288000	15934000	21387000	15702000	1.57092e+07	2.58853e+07	2.20354e+07	2.0167e+07	21387000	2.32388e+07	2.12099e+07	2.15976e+07	0.98205	0.826879	-0.0261313	0.0825582
>sp|Q9CPR4|RL17_MOUSE 60S ribosomal protein L17 OS=Mus musculus GN=Rpl17 PE=2 SV=3	4	170940000	131080000	104190000	178170000	187710000	123060000	2.10862e+08	1.86903e+08	1.86838e+08	2.25502e+08	187710000	1.82128e+08	1.94868e+08	1.98447e+08	0.981965	0.855912	-0.0262564	0.0675707
>sp|Q64287|IRF4_MOUSE Interferon regulatory factor 4 OS=Mus musculus GN=Irf4 PE=1 SV=1	4	4658900	5014600	4558200	5886300	6496300	5079200	5.74696e+06	7.15017e+06	8.17396e+06	7.45004e+06	6496300	7.51718e+06	7.0237e+06	7.1545e+06	0.981717	0.829845	-0.0266215	0.0810028
>sp|Q9D7H3|RTCA_MOUSE RNA 3-terminal phosphate cyclase OS=Mus musculus GN=RtcA PE=2 SV=2	5	15985000	11305000	10040000	14861000	16624000	13138000	1.97182e+07	1.61195e+07	1.80042e+07	1.88089e+07	16624000	1.94441e+07	1.79473e+07	1.82924e+07	0.981135	0.802361	-0.0274762	0.0956302
>sp|Q7TMK9|HNRPQ_MOUSE Heterogeneous nuclear ribonucleoprotein Q OS=Mus musculus GN=Syncrip PE=1 SV=2	11	95084000	67748000	67460000	96410000	113830000	71336000	1.1729e+08	9.65999e+07	1.20972e+08	1.22022e+08	113830000	1.05577e+08	1.11621e+08	1.1381e+08	0.980768	0.79986	-0.0280164	0.0969858
>sp|Q64337|SQSTM_MOUSE Sequestosome-1 OS=Mus musculus GN=Sqstm1 PE=1 SV=1	8	31807000	28033000	27503000	37113000	49290000	23521000	3.92353e+07	3.99714e+07	4.93196e+07	4.69723e+07	49290000	3.48109e+07	4.28421e+07	4.36911e+07	0.980569	0.922446	-0.0283092	0.0350589
>sp|Q9Z1Q5|CLIC1_MOUSE Chloride intracellular channel protein 1 OS=Mus musculus GN=Clic1 PE=1 SV=3	12	960870000	844050000	722010000	953420000	1225000000	896010000	1.18527e+09	1.20351e+09	1.29474e+09	1.2067e+09	1225000000	1.32609e+09	1.22784e+09	1.2526e+09	0.980236	0.645856	-0.0287994	0.189864
>sp|P15626|GSTM2_MOUSE Glutathione S-transferase Mu 2 OS=Mus musculus GN=Gstm2 PE=1 SV=2;>sp|Q80W21|GSTM7_MOUSE Glutathione S-transferase Mu 7 OS=Mus musculus GN=Gstm7 PE=1 SV=1	6	28075000	31080000	10487000	19753000	32272000	28686000	3.46317e+07	4.43161e+07	1.88057e+07	2.50005e+07	32272000	4.24551e+07	3.25845e+07	3.32425e+07	0.980206	0.858948	-0.0288438	0.0660334
>sp|Q8C147|DOCK8_MOUSE Dedicator of cytokinesis protein 8 OS=Mus musculus GN=Dock8 PE=1 SV=4	21	21575000	21462000	20724000	26068000	37050000	17732000	2.66137e+07	3.0602e+07	3.71632e+07	3.29931e+07	37050000	2.62432e+07	3.14596e+07	3.20955e+07	0.98019	0.896659	-0.0288671	0.0473725
>sp|P35235|PTN11_MOUSE Tyrosine-protein phosphatase non-receptor type 11 OS=Mus musculus GN=Ptpn11 PE=1 SV=2	16	59185000	48786000	37605000	54845000	78658000	44744000	7.30073e+07	6.95625e+07	6.74349e+07	6.9415e+07	78658000	6.62208e+07	7.00016e+07	7.14312e+07	0.979985	0.770701	-0.029168	0.113114
>sp|Q8CAY6|THIC_MOUSE Acetyl-CoA acetyltransferase, cytosolic OS=Mus musculus GN=Acat2 PE=1 SV=2	9	101350000	99865000	68902000	112130000	122460000	90944000	1.2502e+08	1.42395e+08	1.23558e+08	1.41918e+08	122460000	1.34596e+08	1.30324e+08	1.32992e+08	0.979943	0.759897	-0.0292305	0.119245
>sp|Q99L47|F10A1_MOUSE Hsc70-interacting protein OS=Mus musculus GN=St13 PE=2 SV=1	9	150780000	124980000	97967000	130000000	198260000	127150000	1.85994e+08	1.78205e+08	1.75679e+08	1.64535e+08	198260000	1.88181e+08	1.79959e+08	1.83659e+08	0.979856	0.786507	-0.0293581	0.104297
>sp|O55029|COPB2_MOUSE Coatomer subunit beta OS=Mus musculus GN=Copb2 PE=2 SV=2	28	208730000	161710000	136700000	179160000	261460000	175800000	2.57478e+08	2.30578e+08	2.45136e+08	2.26755e+08	261460000	2.60183e+08	2.44397e+08	2.49466e+08	0.979681	0.75094	-0.0296154	0.124395
>sp|Q2YDW2|MSTO1_MOUSE Protein misato homolog 1 OS=Mus musculus GN=Msto1 PE=2 SV=1	5	4895200	3952300	3218300	5328900	3788400	4915500	6.03844e+06	5.63547e+06	5.7712e+06	6.74456e+06	3788400	7.2749e+06	5.81503e+06	5.93595e+06	0.979629	0.937377	-0.029692	0.0280859
>sp|Q9DCS2|CP013_MOUSE UPF0585 protein C16orf13 homolog OS=Mus musculus PE=1 SV=1	2	1569000	3014600	2450800	923420	3951900	3872100	1.93543e+06	4.29843e+06	4.39488e+06	1.16873e+06	3951900	5.73068e+06	3.54291e+06	3.6171e+06	0.979489	0.856922	-0.0298989	0.0670586
>sp|P63325|RS10_MOUSE 40S ribosomal protein S10 OS=Mus musculus GN=Rps10 PE=1 SV=1	5	143290000	120870000	102420000	139670000	191620000	118680000	1.76754e+08	1.72345e+08	1.83664e+08	1.76774e+08	191620000	1.75645e+08	1.77588e+08	1.81347e+08	0.979273	0.579163	-0.0302173	0.237199
>sp|Q99KF1|TMED9_MOUSE Transmembrane emp24 domain-containing protein 9 OS=Mus musculus GN=Tmed9 PE=2 SV=2	2	3708600	2034500	2999900	3484400	5641300	2079400	4.57472e+06	2.90093e+06	5.37955e+06	4.41006e+06	5641300	3.0775e+06	4.28507e+06	4.37628e+06	0.979157	0.931623	-0.0303882	0.0307596
>sp|Q60591|NFAC2_MOUSE Nuclear factor of activated T-cells, cytoplasmic 2 OS=Mus musculus GN=Nfatc2 PE=1 SV=3	12	47353000	36681000	33856000	44755000	67529000	34450000	5.8412e+07	5.23024e+07	6.0712e+07	5.66445e+07	67529000	5.09857e+07	5.71421e+07	5.83864e+07	0.978689	0.868867	-0.0310777	0.0610467
>sp|Q9Z2W0|DNPEP_MOUSE Aspartyl aminopeptidase OS=Mus musculus GN=Dnpep PE=2 SV=2	13	65494000	63345000	47864000	69659000	85745000	59905000	8.07897e+07	9.03218e+07	8.58318e+07	8.81644e+07	85745000	8.86589e+07	8.56478e+07	8.75228e+07	0.978577	0.562923	-0.0312432	0.249551
>sp|A2AF47|DOC11_MOUSE Dedicator of cytokinesis protein 11 OS=Mus musculus GN=Dock11 PE=1 SV=1	15	13979000	15680000	10194000	15896000	18217000	14065000	1.72437e+07	2.23576e+07	1.82803e+07	2.01189e+07	18217000	2.08161e+07	1.92939e+07	1.97173e+07	0.978525	0.784297	-0.0313197	0.105519
>sp|Q99JX4|EIF3M_MOUSE Eukaryotic translation initiation factor 3 subunit M OS=Mus musculus GN=Eif3m PE=2 SV=1	7	38867000	33301000	30169000	37394000	50745000	36989000	4.79441e+07	4.74829e+07	5.41004e+07	4.7328e+07	50745000	5.47434e+07	4.98425e+07	5.09388e+07	0.978477	0.732494	-0.0313896	0.135196
>sp|P05064|ALDOA_MOUSE Fructose-bisphosphate aldolase A OS=Mus musculus GN=Aldoa PE=1 SV=2	18	2523700000	2618100000	1587200000	2684600000	3123600000	2288400000	3.11309e+09	3.73307e+09	2.84624e+09	3.39778e+09	3123600000	3.38681e+09	3.2308e+09	3.30273e+09	0.97822	0.768419	-0.0317685	0.114402
>sp|Q8VDQ8|SIR2_MOUSE NAD-dependent protein deacetylase sirtuin-2 OS=Mus musculus GN=Sirt2 PE=1 SV=2	5	17628000	14028000	9315400	17305000	18068000	13369000	2.17449e+07	2.00021e+07	1.67048e+07	2.19022e+07	18068000	1.9786e+07	1.94839e+07	1.99187e+07	0.978171	0.808449	-0.0318414	0.0923475
>sp|Q9DCN2|NB5R3_MOUSE NADH-cytochrome b5 reductase 3 OS=Mus musculus GN=Cyb5r3 PE=1 SV=3	3	114260000	926980	94113000	132370000	1544900	100610000	1.40945e+08	1.32175e+06	1.68768e+08	1.67535e+08	1544900	1.48902e+08	1.03678e+08	1.05994e+08	0.97815	0.977012	-0.0318728	0.0101
>sp|Q8K337|I5P2_MOUSE Type II inositol 1,4,5-trisphosphate 5-phosphatase OS=Mus musculus GN=Inpp5b PE=1 SV=1	13	21648000	17765000	14663000	15112000	29417000	21308000	2.67037e+07	2.53306e+07	2.62943e+07	1.91266e+07	29417000	3.15357e+07	2.61096e+07	2.66931e+07	0.978139	0.996397	-0.0318887	0.00156764
>sp|Q8BP67|RL24_MOUSE 60S ribosomal protein L24 OS=Mus musculus GN=Rpl24 PE=2 SV=2	4	110050000	84758000	71870000	102860000	125610000	93460000	1.35751e+08	1.20854e+08	1.2888e+08	1.30185e+08	125610000	1.3832e+08	1.28495e+08	1.31372e+08	0.978103	0.635996	-0.031941	0.196545
>sp|Q9DC11|PXDC2_MOUSE Plexin domain-containing protein 2 OS=Mus musculus GN=Plxdc2 PE=1 SV=1	3	2545800	1121000	2198400	3339600	2449300	1488300	3.14035e+06	1.5984e+06	3.94227e+06	4.22679e+06	2449300	2.20267e+06	2.89367e+06	2.95959e+06	0.977729	0.896057	-0.0324934	0.0476644
>sp|Q9JM76|ARPC3_MOUSE Actin-related protein 2/3 complex subunit 3 OS=Mus musculus GN=Arpc3 PE=1 SV=3	6	303580000	271070000	211000000	280700000	420820000	263030000	3.74479e+08	3.86511e+08	3.78374e+08	3.5527e+08	420820000	3.89282e+08	3.79788e+08	3.88457e+08	0.977683	0.721107	-0.032562	0.142
>sp|Q9Z2R6|U119A_MOUSE Protein unc-119 homolog A OS=Mus musculus GN=Unc119 PE=1 SV=1	6	7316000	9183100	7276800	13434000	5111200	9364300	9.0246e+06	1.30939e+07	1.30491e+07	1.70028e+07	5111200	1.38591e+07	1.17225e+07	1.1991e+07	0.977607	0.849629	-0.0326732	0.0707709
>sp|Q9QZ73|DCNL1_MOUSE DCN1-like protein 1 OS=Mus musculus GN=Dcun1d1 PE=2 SV=1	4	6233100	6648900	5168100	6130100	9181100	6827100	7.6888e+06	9.48047e+06	9.26766e+06	7.7586e+06	9181100	1.01041e+07	8.81231e+06	9.01459e+06	0.977561	0.846013	-0.032741	0.072623
>sp|Q64737|PUR2_MOUSE Trifunctional purine biosynthetic protein adenosine-3 OS=Mus musculus GN=Gart PE=2 SV=3	33	292550000	257850000	207040000	267490000	381460000	273750000	3.60873e+08	3.67661e+08	3.71273e+08	3.38551e+08	381460000	4.05148e+08	3.66602e+08	3.75053e+08	0.977468	0.741336	-0.0328779	0.129985
>sp|Q8BWY3|ERF1_MOUSE Eukaryotic peptide chain release factor subunit 1 OS=Mus musculus GN=Etf1 PE=1 SV=4	17	136330000	124380000	90968000	137810000	162890000	123930000	1.68169e+08	1.7735e+08	1.63128e+08	1.7442e+08	162890000	1.83415e+08	1.69549e+08	1.73575e+08	0.976803	0.619145	-0.0338601	0.208208
>sp|P13020|GELS_MOUSE Gelsolin OS=Mus musculus GN=Gsn PE=1 SV=3	22	1482200000	1281200000	1065500000	1421900000	2045600000	1252400000	1.82836e+09	1.82683e+09	1.9107e+09	1.79964e+09	2045600000	1.85354e+09	1.85529e+09	1.89959e+09	0.97668	0.633701	-0.0340422	0.198116
>sp|Q3TC46|PATL1_MOUSE Protein PAT1 homolog 1 OS=Mus musculus GN=Patl1 PE=1 SV=2	2	1389500	1231000	1092700	1349300	2193300	1120500	1.71401e+06	1.75525e+06	1.95948e+06	1.70775e+06	2193300	1.65833e+06	1.80958e+06	1.85313e+06	0.976499	0.87062	-0.0343093	0.0601712
>sp|Q9QZN4|FBX6_MOUSE F-box only protein 6 OS=Mus musculus GN=Fbxo6 PE=1 SV=1	4	7129000	6053500	4620200	6721700	8319500	6425100	8.79393e+06	8.63151e+06	8.28514e+06	8.50737e+06	8319500	9.5091e+06	8.57019e+06	8.77866e+06	0.976254	0.652847	-0.0346721	0.185189
>sp|P47753|CAZA1_MOUSE F-actin-capping protein subunit alpha-1 OS=Mus musculus GN=Capza1 PE=1 SV=4	8	241850000	184860000	157880000	203950000	280980000	220700000	2.98332e+08	2.63586e+08	2.83117e+08	2.58131e+08	280980000	3.26634e+08	2.81679e+08	2.88582e+08	0.97608	0.806803	-0.0349292	0.0932323
>sp|Q8BRN9|C2D1B_MOUSE Coiled-coil and C2 domain-containing protein 1B OS=Mus musculus GN=Cc2d1b PE=1 SV=1	8	20919000	17385000	16865000	21130000	32232000	16116000	2.58045e+07	2.47888e+07	3.02431e+07	2.67433e+07	32232000	2.38516e+07	2.69454e+07	2.7609e+07	0.975967	0.859501	-0.0350958	0.0657536
>sp|Q8BYK6|YTHD3_MOUSE YTH domain family protein 3 OS=Mus musculus GN=Ythdf3 PE=1 SV=2	3	4044200	3112200	2132600	2971600	5350000	3018500	4.9887e+06	4.43759e+06	3.82427e+06	3.76103e+06	5350000	4.46736e+06	4.41685e+06	4.52613e+06	0.975857	0.883657	-0.0352582	0.0537161
>sp|Q80TY0|FNBP1_MOUSE Formin-binding protein 1 OS=Mus musculus GN=Fnbp1 PE=1 SV=2	16	78335000	73773000	76139000	82497000	130230000	75749000	9.66296e+07	1.05191e+08	1.36536e+08	1.04413e+08	130230000	1.12108e+08	1.12785e+08	1.15584e+08	0.97579	0.813567	-0.0353569	0.0896064
>sp|P82343|RENBP_MOUSE N-acylglucosamine 2-epimerase OS=Mus musculus GN=Renbp PE=1 SV=3	9	81404000	78378000	36245000	78844000	94217000	60843000	1.00415e+08	1.11757e+08	6.49961e+07	9.97895e+07	94217000	9.00472e+07	9.23895e+07	9.46845e+07	0.975761	0.794285	-0.0354008	0.100024
>sp|P42227|STAT3_MOUSE Signal transducer and activator of transcription 3 OS=Mus musculus GN=Stat3 PE=1 SV=2	16	74255000	69653000	50412000	67267000	101920000	68424000	9.15968e+07	9.93162e+07	9.0401e+07	8.51369e+07	101920000	1.01267e+08	9.37713e+07	9.6108e+07	0.975687	0.759914	-0.0355098	0.119236
>sp|P27612|PLAP_MOUSE Phospholipase A-2-activating protein OS=Mus musculus GN=Plaa PE=2 SV=4	15	52319000	46029000	39335000	43071000	60689000	61193000	6.45378e+07	6.56314e+07	7.05372e+07	5.45131e+07	60689000	9.05652e+07	6.69021e+07	6.85891e+07	0.975405	0.995721	-0.0359271	0.00186214
>sp|P40142|TKT_MOUSE Transketolase OS=Mus musculus GN=Tkt PE=1 SV=1	25	2710600000	2530300000	1648500000	2848500000	3178700000	2279900000	3.34364e+09	3.60788e+09	2.95616e+09	3.60522e+09	3178700000	3.37423e+09	3.30256e+09	3.38605e+09	0.975343	0.717306	-0.036019	0.144295
>sp|P05201|AATC_MOUSE Aspartate aminotransferase, cytoplasmic OS=Mus musculus GN=Got1 PE=1 SV=3	17	356010000	271980000	233180000	357760000	458680000	246900000	4.39154e+08	3.87808e+08	4.18149e+08	4.52801e+08	458680000	3.6541e+08	4.15037e+08	4.25631e+08	0.975111	0.813362	-0.0363622	0.0897163
>sp|Q99LB6|MAT2B_MOUSE Methionine adenosyltransferase 2 subunit beta OS=Mus musculus GN=Mat2b PE=2 SV=1	6	12510000	9663400	9124100	10803000	13219000	13412000	1.54316e+07	1.37788e+07	1.63617e+07	1.36729e+07	13219000	1.98497e+07	1.51907e+07	1.55805e+07	0.974981	0.94677	-0.0365542	0.0237554
>sp|P60843|IF4A1_MOUSE Eukaryotic initiation factor 4A-I OS=Mus musculus GN=Eif4a1 PE=2 SV=1	20	435930000	450920000	297900000	430410000	583220000	426550000	5.37739e+08	6.42953e+08	5.34207e+08	5.44751e+08	583220000	6.31291e+08	5.71633e+08	5.86421e+08	0.974783	0.731808	-0.0368466	0.135603
>sp|P61971|NTF2_MOUSE Nuclear transport factor 2 OS=Mus musculus GN=Nutf2 PE=2 SV=1	5	25285000	27480000	16704000	30310000	30151000	23263000	3.11901e+07	3.91829e+07	2.99543e+07	3.83621e+07	30151000	3.44291e+07	3.34425e+07	3.4314e+07	0.9746	0.809642	-0.0371177	0.091707
>sp|Q64311|NTAN1_MOUSE Protein N-terminal asparagine amidohydrolase OS=Mus musculus GN=Ntan1 PE=2 SV=3	3	4001600	2900200	1653300	2697900	4574100	2946800	4.93615e+06	4.13531e+06	2.96477e+06	3.41462e+06	4574100	4.36124e+06	4.01208e+06	4.11665e+06	0.974597	0.834758	-0.0371229	0.0784394
>sp|Q9DB34|CHM2A_MOUSE Charged multivesicular body protein 2a OS=Mus musculus GN=Chmp2a PE=1 SV=1	2	8394600	5861400	4561500	6960500	10012000	5929000	1.03551e+07	8.3576e+06	8.17988e+06	8.80961e+06	10012000	8.77487e+06	8.96419e+06	9.19883e+06	0.974493	0.753411	-0.0372761	0.122968
>sp|Q80XI4|PI42B_MOUSE Phosphatidylinositol 5-phosphate 4-kinase type-2 beta OS=Mus musculus GN=Pip4k2b PE=1 SV=1	6	13855000	11961000	10141000	12267000	18043000	13611000	1.70907e+07	1.70548e+07	1.81853e+07	1.55258e+07	18043000	2.01442e+07	1.74436e+07	1.79043e+07	0.974268	0.811944	-0.037609	0.0904739
>sp|Q8CJG0|AGO2_MOUSE Protein argonaute-2 OS=Mus musculus GN=Eif2c2 PE=1 SV=3;>sp|Q8CJG1|AGO1_MOUSE Protein argonaute-1 OS=Mus musculus GN=Eif2c1 PE=1 SV=2	2	2532500	1930300	1277500	1923100	2887800	2068600	3.12395e+06	2.75236e+06	2.29087e+06	2.43398e+06	2887800	3.06151e+06	2.72239e+06	2.79443e+06	0.97422	0.808428	-0.0376806	0.0923587
>sp|P48453|PP2BB_MOUSE Serine/threonine-protein phosphatase 2B catalytic subunit beta isoform OS=Mus musculus GN=Ppp3cb PE=2 SV=2	3	3848500	2230400	2220300	4212300	3523600	2277200	4.74729e+06	3.18026e+06	3.98154e+06	5.33133e+06	3523600	3.37024e+06	3.9697e+06	4.07506e+06	0.974146	0.930803	-0.0377906	0.031142
>sp|Q8BYW1|RHG25_MOUSE Rho GTPase-activating protein 25 OS=Mus musculus GN=Arhgap25 PE=1 SV=2	23	195270000	195600000	105310000	188580000	216510000	183960000	2.40874e+08	2.789e+08	1.88846e+08	2.38678e+08	216510000	2.72259e+08	2.36207e+08	2.42482e+08	0.97412	0.80928	-0.0378284	0.0919014
>sp|P15307|REL_MOUSE Proto-oncogene c-Rel OS=Mus musculus GN=Rel PE=1 SV=2	3	6712200	5799100	4663900	6120400	8744500	6140000	8.27979e+06	8.26877e+06	8.36351e+06	7.74633e+06	8744500	9.08715e+06	8.30402e+06	8.52599e+06	0.973965	0.666326	-0.0380578	0.176313
>sp|Q05816|FABP5_MOUSE Fatty acid-binding protein, epidermal OS=Mus musculus GN=Fabp5 PE=1 SV=3	7	1232200000	1311900000	492330000	1209100000	1356300000	1014300000	1.51997e+09	1.8706e+09	8.82868e+08	1.53031e+09	1356300000	1.50116e+09	1.42448e+09	1.46259e+09	0.973945	0.779615	-0.0380877	0.10812
>sp|Q60967|PAPS1_MOUSE Bifunctional 3-phosphoadenosine 5-phosphosulfate synthase 1 OS=Mus musculus GN=Papss1 PE=2 SV=1	3	4547400	4505900	3340700	6125400	4965100	3913700	5.60942e+06	6.42483e+06	5.99069e+06	7.75266e+06	4965100	5.79225e+06	6.00831e+06	6.17e+06	0.973794	0.943526	-0.0383111	0.0252462
>sp|O54833|CSK22_MOUSE Casein kinase II subunit alpha OS=Mus musculus GN=Csnk2a2 PE=2 SV=1	9	11731000	9189800	8340700	10610000	15456000	9997700	1.44707e+07	1.31035e+07	1.49569e+07	1.34286e+07	15456000	1.47965e+07	1.4177e+07	1.45604e+07	0.973671	0.668528	-0.0384934	0.174881
>sp|Q9CQV8|1433B_MOUSE 14-3-3 protein beta/alpha OS=Mus musculus GN=Ywhab PE=1 SV=3	11	441430000	406650000	283130000	400370000	563930000	409640000	5.44523e+08	5.7983e+08	5.07721e+08	5.06731e+08	563930000	6.06264e+08	5.44025e+08	5.58975e+08	0.973254	0.711214	-0.0391116	0.147999
>sp|Q9D906|ATG7_MOUSE Ubiquitin-like modifier-activating enzyme ATG7 OS=Mus musculus GN=Atg7 PE=1 SV=1	24	191560000	164160000	103170000	178230000	221120000	153180000	2.36298e+08	2.34071e+08	1.85009e+08	2.25578e+08	221120000	2.26705e+08	2.18459e+08	2.24468e+08	0.973232	0.718276	-0.0391448	0.143709
>sp|Q3TRM8|HXK3_MOUSE Hexokinase-3 OS=Mus musculus GN=Hk3 PE=1 SV=2	29	394160000	379520000	151150000	400460000	381310000	301430000	4.86213e+08	5.41146e+08	2.71049e+08	5.06845e+08	381310000	4.46114e+08	4.32803e+08	4.44756e+08	0.973123	0.803932	-0.0393052	0.0947807
>sp|P14434|HA2B_MOUSE H-2 class II histocompatibility antigen, A-B alpha chain OS=Mus musculus GN=H2-Aa PE=1 SV=2;>sp|P14438|HA2U_MOUSE H-2 class II histocompatibility antigen, A-U alpha chain (Fragment) OS=Mus musculus GN=H2-Aa PE=1 SV=1	5	63349000	86582000	130940000	103530000	177750000	94415000	7.81437e+07	1.23455e+08	2.34807e+08	1.31033e+08	177750000	1.39733e+08	1.45469e+08	1.49506e+08	0.972997	0.746563	-0.0394924	0.126933
>sp|O35639|ANXA3_MOUSE Annexin A3 OS=Mus musculus GN=Anxa3 PE=1 SV=4	12	436160000	362080000	176070000	392720000	455700000	307680000	5.38022e+08	5.16279e+08	3.15736e+08	4.97049e+08	455700000	4.55364e+08	4.56679e+08	4.69371e+08	0.97296	0.783609	-0.0395472	0.105901
>sp|Q9WUM4|COR1C_MOUSE Coronin-1C OS=Mus musculus GN=Coro1c PE=1 SV=2	6	45335000	44048000	37142000	57798000	54733000	42302000	5.59227e+07	6.28067e+07	6.66046e+07	7.31524e+07	54733000	6.26066e+07	6.1778e+07	6.34974e+07	0.972923	0.828526	-0.0396028	0.081694
>sp|Q99PU8|DHX30_MOUSE Putative ATP-dependent RNA helicase DHX30 OS=Mus musculus GN=Dhx30 PE=2 SV=1	2	379200	640960	855430	691210	1006300	753950	467760	913926	1.53399e+06	874835	1006300	1.11584e+06	971893	998992	0.972874	0.735516	-0.0396747	0.133408
>sp|Q9ERE3|SGK3_MOUSE Serine/threonine-protein kinase Sgk3 OS=Mus musculus GN=Sgk3 PE=1 SV=1	2	1843000	1448400	1604500	1578900	3253400	1465800	2.27342e+06	2.06523e+06	2.87726e+06	1.99835e+06	3253400	2.16937e+06	2.4053e+06	2.47371e+06	0.972348	0.940808	-0.0404552	0.0264988
>sp|P70335|ROCK1_MOUSE Rho-associated protein kinase 1 OS=Mus musculus GN=Rock1 PE=1 SV=1	11	15183000	13085000	10160000	14891000	21862000	11136000	1.87289e+07	1.86575e+07	1.82194e+07	1.88469e+07	21862000	1.64812e+07	1.85353e+07	1.90634e+07	0.972297	0.817287	-0.040531	0.0876252
>sp|P16110|LEG3_MOUSE Galectin-3 OS=Mus musculus GN=Lgals3 PE=1 SV=3	6	2069300000	1947000000	1478900000	2122100000	2537200000	2017000000	2.55257e+09	2.77617e+09	2.65203e+09	2.68585e+09	2537200000	2.98514e+09	2.66026e+09	2.73607e+09	0.972293	0.65557	-0.0405373	0.183381
>sp|Q68FL6|SYMC_MOUSE Methionine--tRNA ligase, cytoplasmic OS=Mus musculus GN=Mars PE=2 SV=1	19	108070000	92981000	86110000	112200000	141450000	100590000	1.33309e+08	1.32579e+08	1.54416e+08	1.42007e+08	141450000	1.48872e+08	1.40101e+08	1.4411e+08	0.972185	0.611474	-0.0406966	0.213622
>sp|Q8VD65|PI3R4_MOUSE Phosphoinositide 3-kinase regulatory subunit 4 OS=Mus musculus GN=Pik3r4 PE=1 SV=3	6	6366200	5380100	4450700	5060200	8783100	6076900	7.85298e+06	7.67133e+06	7.98119e+06	6.40448e+06	8783100	8.99377e+06	7.83517e+06	8.06045e+06	0.972051	0.891374	-0.0408961	0.0499402
>sp|Q01768|NDKB_MOUSE Nucleoside diphosphate kinase B OS=Mus musculus GN=Nme2 PE=1 SV=1	4	296330000	342460000	219960000	265850000	497400000	304270000	3.65536e+08	4.88304e+08	3.94442e+08	3.36475e+08	497400000	4.50317e+08	4.16094e+08	4.28064e+08	0.972036	0.884463	-0.040918	0.0533204
>sp|P26041|MOES_MOUSE Moesin OS=Mus musculus GN=Msn PE=1 SV=3	23	1734200000	1701800000	1469900000	1922300000	2353400000	1773600000	2.13921e+09	2.42655e+09	2.63589e+09	2.43297e+09	2353400000	2.62491e+09	2.40055e+09	2.47043e+09	0.971713	0.679455	-0.0413974	0.167839
>sp|Q08642|PADI2_MOUSE Protein-arginine deiminase type-2 OS=Mus musculus GN=Padi2 PE=1 SV=2	10	15712000	12291000	11003000	15538000	26723000	8043500	1.93814e+07	1.75254e+07	1.97311e+07	1.96658e+07	26723000	1.19043e+07	1.88793e+07	1.9431e+07	0.971605	0.931763	-0.0415581	0.0306945
>sp|Q9ES28|ARHG7_MOUSE Rho guanine nucleotide exchange factor 7 OS=Mus musculus GN=Arhgef7 PE=1 SV=2	11	22584000	17614000	12345000	22782000	25934000	15234000	2.78583e+07	2.51153e+07	2.21376e+07	2.88342e+07	25934000	2.25462e+07	2.50371e+07	2.57715e+07	0.971504	0.786204	-0.0417088	0.104465
>sp|Q9EQH3|VPS35_MOUSE Vacuolar protein sorting-associated protein 35 OS=Mus musculus GN=Vps35 PE=1 SV=1	24	293220000	239810000	177900000	261610000	347210000	253040000	3.617e+08	3.41938e+08	3.19018e+08	3.31109e+08	347210000	3.74497e+08	3.40885e+08	3.50939e+08	0.971353	0.59916	-0.0419327	0.222457
>sp|Q8VE10|NAA40_MOUSE N-alpha-acetyltransferase 40 OS=Mus musculus GN=Naa40 PE=2 SV=1	4	3403100	3419100	4206000	4469500	6487800	3356000	4.19787e+06	4.87519e+06	7.54238e+06	5.65685e+06	6487800	4.96685e+06	5.53848e+06	5.70384e+06	0.97101	0.793173	-0.0424418	0.100632
>sp|Q8R1S4|MTSS1_MOUSE Metastasis suppressor protein 1 OS=Mus musculus GN=Mtss1 PE=1 SV=1	12	22253000	22003000	13551000	20567000	29634000	20232000	2.745e+07	3.13734e+07	2.43002e+07	2.60308e+07	29634000	2.99432e+07	2.77079e+07	2.8536e+07	0.970981	0.726656	-0.0424851	0.138671
>sp|P55258|RAB8A_MOUSE Ras-related protein Rab-8A OS=Mus musculus GN=Rab8a PE=1 SV=2	7	10095000	11674000	9125500	10144000	16727000	11673000	1.24526e+07	1.66456e+07	1.63642e+07	1.28388e+07	16727000	1.7276e+07	1.51542e+07	1.56139e+07	0.970554	0.833227	-0.0431195	0.0792367
>sp|Q9Z2A0|PDPK1_MOUSE 3-phosphoinositide-dependent protein kinase 1 OS=Mus musculus GN=Pdpk1 PE=1 SV=2	5	4009600	3751300	2883700	4786300	4729600	3479500	4.94602e+06	5.34887e+06	5.17118e+06	6.05781e+06	4729600	5.14963e+06	5.15535e+06	5.31235e+06	0.970447	0.767448	-0.0432787	0.114951
>sp|O08539|BIN1_MOUSE Myc box-dependent-interacting protein 1 OS=Mus musculus GN=Bin1 PE=1 SV=1	11	136050000	127420000	103480000	140560000	187660000	125610000	1.67824e+08	1.81684e+08	1.85565e+08	1.77901e+08	187660000	1.85902e+08	1.78358e+08	1.83821e+08	0.970279	0.438842	-0.0435277	0.357692
>sp|P23506|PIMT_MOUSE Protein-L-isoaspartate(D-aspartate) O-methyltransferase OS=Mus musculus GN=Pcmt1 PE=1 SV=3	5	41854000	44312000	28083000	42501000	61802000	36960000	5.16287e+07	6.31832e+07	5.03597e+07	5.37917e+07	61802000	5.47005e+07	5.50572e+07	5.67647e+07	0.969919	0.711779	-0.0440641	0.147655
>sp|Q91V76|CK054_MOUSE Ester hydrolase C11orf54 homolog OS=Mus musculus PE=2 SV=1	8	55103000	37089000	29675000	42680000	71602000	36421000	6.79719e+07	5.28841e+07	5.32145e+07	5.40182e+07	71602000	5.39028e+07	5.80235e+07	5.9841e+07	0.969628	0.830363	-0.0444969	0.0807319
>sp|Q60631|GRB2_MOUSE Growth factor receptor-bound protein 2 OS=Mus musculus GN=Grb2 PE=1 SV=1	11	114290000	128490000	91042000	108180000	199790000	112240000	1.40982e+08	1.8321e+08	1.6326e+08	1.36919e+08	199790000	1.66114e+08	1.62484e+08	1.67608e+08	0.969431	0.861458	-0.0447901	0.0647658
>sp|Q9D5V5|CUL5_MOUSE Cullin-5 OS=Mus musculus GN=Cul5 PE=1 SV=3	10	12439000	6846400	9203900	12756000	15214000	7816200	1.5344e+07	9.76208e+06	1.65048e+07	1.61447e+07	15214000	1.15679e+07	1.38703e+07	1.43089e+07	0.969351	0.824629	-0.0449096	0.0837414
>sp|Q9WUM3|COR1B_MOUSE Coronin-1B OS=Mus musculus GN=Coro1b PE=1 SV=1	11	146290000	198480000	102200000	188700000	235920000	130030000	1.80455e+08	2.83007e+08	1.83269e+08	2.38829e+08	235920000	1.92443e+08	2.15577e+08	2.22398e+08	0.969332	0.784388	-0.0449374	0.105469
>sp|Q9EQG9|C43BP_MOUSE Collagen type IV alpha-3-binding protein OS=Mus musculus GN=Col4a3bp PE=1 SV=1	8	18864000	16665000	12300000	17623000	26335000	15301000	2.32696e+07	2.37621e+07	2.20569e+07	2.23047e+07	26335000	2.26454e+07	2.30295e+07	2.37617e+07	0.969188	0.65315	-0.0451518	0.184987
>sp|Q8CIE6|COPA_MOUSE Coatomer subunit alpha OS=Mus musculus GN=Copa PE=1 SV=2	38	346030000	245710000	211860000	325190000	405500000	254750000	4.26843e+08	3.50351e+08	3.79917e+08	4.11579e+08	405500000	3.77028e+08	3.85703e+08	3.98036e+08	0.969017	0.630289	-0.0454059	0.20046
>sp|Q08093|CNN2_MOUSE Calponin-2 OS=Mus musculus GN=Cnn2 PE=2 SV=1	8	22942000	39715000	30120000	42128000	59137000	20902000	2.83e+07	5.66284e+07	5.40125e+07	5.33196e+07	59137000	3.09348e+07	4.63136e+07	4.77971e+07	0.968963	0.901134	-0.0454872	0.0452107
>sp|P62983|RS27A_MOUSE Ubiquitin-40S ribosomal protein S27a OS=Mus musculus GN=Rps27a PE=1 SV=2;>sp|P62984|RL40_MOUSE Ubiquitin-60S ribosomal protein L40 OS=Mus musculus GN=Uba52 PE=1 SV=2;>sp|P0CG49|UBB_MOUSE Polyubiquitin-B OS=Mus musculus GN=Ubb PE=1 SV	5	291950000	275110000	225710000	302340000	364190000	302330000	3.60133e+08	3.92271e+08	4.04753e+08	3.82659e+08	364190000	4.47446e+08	3.85719e+08	3.98098e+08	0.968904	0.71088	-0.0455742	0.148204
>sp|Q9CRC9|GNPI2_MOUSE Glucosamine-6-phosphate isomerase 2 OS=Mus musculus GN=Gnpda2 PE=2 SV=1	5	16160000	12927000	8938300	15451000	16678000	13457000	1.99341e+07	1.84322e+07	1.60285e+07	1.95557e+07	16678000	1.99163e+07	1.81316e+07	1.87166e+07	0.968743	0.720931	-0.0458143	0.142107
>sp|Q9JLQ2|GIT2_MOUSE ARF GTPase-activating protein GIT2 OS=Mus musculus GN=Git2 PE=1 SV=2	7	27622000	20909000	13723000	24534000	32525000	18768000	3.40729e+07	2.98135e+07	2.46087e+07	3.10516e+07	32525000	2.77765e+07	2.94984e+07	3.0451e+07	0.968715	0.74018	-0.0458558	0.130663
>sp|P52624|UPP1_MOUSE Uridine phosphorylase 1 OS=Mus musculus GN=Upp1 PE=1 SV=2	9	96299000	112130000	41467000	75753000	126160000	96250000	1.18789e+08	1.59883e+08	7.43604e+07	9.58773e+07	126160000	1.42449e+08	1.17677e+08	1.21496e+08	0.968574	0.809175	-0.0460656	0.0919574
>sp|Q6NVE8|WDR44_MOUSE WD repeat-containing protein 44 OS=Mus musculus GN=Wdr44 PE=1 SV=1	12	22075000	9675300	14180000	13205000	19669000	21777000	2.72305e+07	1.37957e+07	2.54282e+07	1.6713e+07	19669000	3.22298e+07	2.21515e+07	2.28706e+07	0.968556	0.911856	-0.0460921	0.0400739
>sp|Q8CB96|RASF4_MOUSE Ras association domain-containing protein 4 OS=Mus musculus GN=Rassf4 PE=2 SV=1	10	26694000	24839000	19394000	26893000	37452000	23637000	3.29282e+07	3.54172e+07	3.47782e+07	3.40373e+07	37452000	3.49826e+07	3.43745e+07	3.54906e+07	0.968552	0.430987	-0.0460985	0.365536
>sp|Q8K1I7|WIPF1_MOUSE WAS/WASL-interacting protein family member 1 OS=Mus musculus GN=Wipf1 PE=1 SV=1	3	28872000	20687000	17867000	23502000	38275000	21835000	3.56149e+07	2.9497e+07	3.20399e+07	2.97455e+07	38275000	3.23156e+07	3.23839e+07	3.34454e+07	0.968263	0.764833	-0.0465292	0.116433
>sp|Q8K183|PDXK_MOUSE Pyridoxal kinase OS=Mus musculus GN=Pdxk PE=1 SV=1	11	144680000	93869000	54509000	110970000	145730000	92809000	1.78469e+08	1.33845e+08	9.77479e+07	1.4045e+08	145730000	1.37357e+08	1.36687e+08	1.41179e+08	0.968186	0.756391	-0.0466445	0.121254
>sp|O89053|COR1A_MOUSE Coronin-1A OS=Mus musculus GN=Coro1a PE=1 SV=5	17	1026500000	951550000	837300000	1056600000	1458500000	990210000	1.26623e+09	1.35679e+09	1.50148e+09	1.33729e+09	1458500000	1.4655e+09	1.37483e+09	1.42043e+09	0.967898	0.591904	-0.0470724	0.227749
>sp|P60867|RS20_MOUSE 40S ribosomal protein S20 OS=Mus musculus GN=Rps20 PE=1 SV=1	2	259630000	105590000	131750000	199030000	229390000	168540000	3.20265e+08	1.50558e+08	2.3626e+08	2.51904e+08	229390000	2.49438e+08	2.35694e+08	2.43577e+08	0.967636	0.75584	-0.0474634	0.12157
>sp|Q60692|PSB6_MOUSE Proteasome subunit beta type-6 OS=Mus musculus GN=Psmb6 PE=1 SV=3	6	106500000	101120000	67873000	108660000	134980000	93315000	1.31372e+08	1.44184e+08	1.21713e+08	1.37526e+08	134980000	1.38105e+08	1.32423e+08	1.36871e+08	0.967506	0.546197	-0.047658	0.262651
>sp|Q9QY06|MYO9B_MOUSE Unconventional myosin-IXb OS=Mus musculus GN=Myo9b PE=1 SV=2	36	104030000	92452000	76365000	106650000	137100000	93484000	1.28326e+08	1.31825e+08	1.36941e+08	1.34982e+08	137100000	1.38356e+08	1.32364e+08	1.36813e+08	0.967482	0.211716	-0.0476939	0.674246
>sp|Q8VEE4|RFA1_MOUSE Replication protein A 70 kDa DNA-binding subunit OS=Mus musculus GN=Rpa1 PE=2 SV=1	5	7712000	6425200	8851600	13057000	10183000	6081800	9.51309e+06	9.1615e+06	1.58731e+07	1.65257e+07	10183000	9.00102e+06	1.15159e+07	1.19032e+07	0.967459	0.911899	-0.0477279	0.0400534
>sp|P28271|ACOC_MOUSE Cytoplasmic aconitate hydratase OS=Mus musculus GN=Aco1 PE=1 SV=3	22	97046000	96612000	75922000	105460000	136770000	92323000	1.1971e+08	1.37756e+08	1.36147e+08	1.33476e+08	136770000	1.36637e+08	1.31204e+08	1.35628e+08	0.967386	0.518523	-0.047837	0.285232
>sp|Q9R0P5|DEST_MOUSE Destrin OS=Mus musculus GN=Dstn PE=1 SV=3	6	211370000	241520000	118770000	206450000	258280000	220440000	2.60734e+08	3.44376e+08	2.12984e+08	2.61295e+08	258280000	3.2625e+08	2.72698e+08	2.81941e+08	0.967215	0.785994	-0.0480919	0.104581
>sp|Q8VC28|AK1CD_MOUSE Aldo-keto reductase family 1 member C13 OS=Mus musculus GN=Akr1c13 PE=1 SV=2	6	32034000	25786000	20571000	29544000	43233000	24586000	3.95153e+07	3.67675e+07	3.68888e+07	3.73926e+07	43233000	3.63871e+07	3.77239e+07	3.90042e+07	0.967174	0.635389	-0.0481522	0.196961
>sp|O54984|ASNA_MOUSE ATPase Asna1 OS=Mus musculus GN=Asna1 PE=1 SV=2	9	87556000	81935000	59907000	78134000	114750000	87809000	1.08004e+08	1.16829e+08	1.07428e+08	9.88908e+07	114750000	1.29957e+08	1.10754e+08	1.14532e+08	0.967005	0.763064	-0.048404	0.117439
>sp|Q9Z2U0|PSA7_MOUSE Proteasome subunit alpha type-7 OS=Mus musculus GN=Psma7 PE=1 SV=1;>sp|Q9CWH6|PSA7L_MOUSE Proteasome subunit alpha type-7-like OS=Mus musculus GN=Psma8 PE=2 SV=1	8	336780000	293370000	240530000	308120000	445030000	319850000	4.15433e+08	4.18308e+08	4.31329e+08	3.89974e+08	445030000	4.73376e+08	4.2169e+08	4.36127e+08	0.966898	0.648958	-0.0485651	0.187783
>sp|Q9Z2U1|PSA5_MOUSE Proteasome subunit alpha type-5 OS=Mus musculus GN=Psma5 PE=1 SV=1	8	288930000	245400000	163640000	256410000	357170000	238090000	3.56408e+08	3.49909e+08	2.93446e+08	3.24527e+08	357170000	3.52371e+08	3.33254e+08	3.44689e+08	0.966824	0.632947	-0.0486742	0.198633
>sp|Q8K2Q0|COMD9_MOUSE COMM domain-containing protein 9 OS=Mus musculus GN=Commd9 PE=2 SV=3	2	3677500	3112000	1992700	3263000	5599800	2194600	4.53636e+06	4.43731e+06	3.5734e+06	4.12984e+06	5599800	3.24799e+06	4.18235e+06	4.32588e+06	0.966822	0.939639	-0.0486775	0.0270388
>sp|Q6PAR5|GAPD1_MOUSE GTPase-activating protein and VPS9 domain-containing protein 1 OS=Mus musculus GN=Gapvd1 PE=1 SV=2	16	34887000	30545000	21317000	29774000	46136000	30637000	4.30346e+07	4.35532e+07	3.82266e+07	3.76837e+07	46136000	4.53425e+07	4.16048e+07	4.30541e+07	0.966339	0.703749	-0.0493993	0.152582
>sp|P27870|VAV_MOUSE Proto-oncogene vav OS=Mus musculus GN=Vav1 PE=1 SV=1	24	118010000	102290000	76128000	104550000	151240000	107760000	1.4557e+08	1.45852e+08	1.36516e+08	1.32324e+08	151240000	1.59484e+08	1.42646e+08	1.47683e+08	0.965896	0.632809	-0.0500599	0.198727
>sp|O55131|SEPT7_MOUSE Septin-7 OS=Mus musculus GN=Sept7 PE=1 SV=1	12	131260000	123770000	99266000	135320000	179590000	124180000	1.61915e+08	1.7648e+08	1.78008e+08	1.71269e+08	179590000	1.83785e+08	1.72134e+08	1.78215e+08	0.965882	0.398296	-0.0500816	0.399794
>sp|Q9CQD1|RAB5A_MOUSE Ras-related protein Rab-5A OS=Mus musculus GN=Rab5a PE=1 SV=1	2	7399200	8241700	7748000	7158100	13987000	8756700	9.12723e+06	1.17516e+07	1.38941e+07	9.0597e+06	13987000	1.29598e+07	1.1591e+07	1.20022e+07	0.965738	0.866984	-0.0502967	0.0619891
>sp|Q810B6|ANFY1_MOUSE Ankyrin repeat and FYVE domain-containing protein 1 OS=Mus musculus GN=Ankfy1 PE=2 SV=2	23	70812000	59860000	50586000	77060000	83363000	62108000	8.73497e+07	8.53526e+07	9.0713e+07	9.75315e+07	83363000	9.19194e+07	8.78051e+07	9.0938e+07	0.965549	0.553235	-0.050578	0.25709
>sp|Q9D8N0|EF1G_MOUSE Elongation factor 1-gamma OS=Mus musculus GN=Eef1g PE=1 SV=3	18	496470000	432250000	312690000	478050000	600640000	438170000	6.12417e+08	6.16332e+08	5.60729e+08	6.05047e+08	600640000	6.48488e+08	5.96493e+08	6.18059e+08	0.965108	0.41335	-0.0512382	0.383682
>sp|Q61183|PAPOA_MOUSE Poly(A) polymerase alpha OS=Mus musculus GN=Papola PE=1 SV=4;>sp|Q9WVP6|PAPOB_MOUSE Poly(A) polymerase beta OS=Mus musculus GN=Papolb PE=1 SV=2	2	2054900	1328200	542940	1591800	1764300	1229100	2.53481e+06	1.89384e+06	973624	2.01467e+06	1764300	1.81906e+06	1.80076e+06	1.86601e+06	0.965031	0.740363	-0.051353	0.130555
>sp|Q5EG47|AAPK1_MOUSE 5-AMP-activated protein kinase catalytic subunit alpha-1 OS=Mus musculus GN=Prkaa1 PE=1 SV=2	7	15027000	12792000	10366000	15537000	17419000	13734000	1.85365e+07	1.82397e+07	1.85888e+07	1.96645e+07	17419000	2.03262e+07	1.8455e+07	1.91366e+07	0.964383	0.54341	-0.0523222	0.264873
>sp|Q8C0L9|GPCP1_MOUSE Glycerophosphocholine phosphodiesterase GPCPD1 OS=Mus musculus GN=Gpcpd1 PE=1 SV=1	3	2175900	3045300	999040	2034500	2853900	2510600	2.68407e+06	4.3422e+06	1.79152e+06	2.57498e+06	2853900	3.71567e+06	2.93926e+06	3.04818e+06	0.964268	0.771075	-0.0524944	0.112903
>sp|O70251|EF1B_MOUSE Elongation factor 1-beta OS=Mus musculus GN=Eef1b PE=1 SV=5	6	160690000	149180000	108100000	144210000	200510000	165020000	1.98218e+08	2.12711e+08	1.9385e+08	1.8252e+08	200510000	2.44228e+08	2.01593e+08	2.09086e+08	0.964162	0.767629	-0.0526525	0.114849
>sp|Q8BHL5|ELMO2_MOUSE Engulfment and cell motility protein 2 OS=Mus musculus GN=Elmo2 PE=1 SV=1	12	37641000	31114000	19618000	35563000	44756000	27630000	4.64318e+07	4.43645e+07	3.51798e+07	4.50106e+07	44756000	4.08922e+07	4.19921e+07	4.35529e+07	0.964162	0.677583	-0.0526526	0.169038
>sp|Q99L45|IF2B_MOUSE Eukaryotic translation initiation factor 2 subunit 2 OS=Mus musculus GN=Eif2s2 PE=1 SV=1	6	29605000	23512000	18361000	25317000	36627000	25767000	3.65191e+07	3.35251e+07	3.29257e+07	3.20426e+07	36627000	3.8135e+07	3.43233e+07	3.56015e+07	0.964096	0.607302	-0.0527517	0.216595
>sp|Q9D1C8|VPS28_MOUSE Vacuolar protein sorting-associated protein 28 homolog OS=Mus musculus GN=Vps28 PE=2 SV=1	4	8501200	8078500	4753400	8720200	11078000	6456000	1.04866e+07	1.15189e+07	8.524e+06	1.10368e+07	11078000	9.55483e+06	1.01765e+07	1.05565e+07	0.964	0.705159	-0.0528954	0.151713
>sp|Q8VE09|TT39C_MOUSE Tetratricopeptide repeat protein 39C OS=Mus musculus GN=Ttc39c PE=2 SV=2	2	1231600	1189800	490040	891600	1044300	1402300	1.51923e+06	1.6965e+06	878761	1.12846e+06	1044300	2.07539e+06	1.36483e+06	1.41605e+06	0.963829	0.93557	-0.0531507	0.0289238
>sp|Q9CYG7|TOM34_MOUSE Mitochondrial import receptor subunit TOM34 OS=Mus musculus GN=Tomm34 PE=2 SV=1	9	31050000	37338000	21950000	34372000	46513000	30952000	3.83015e+07	5.32391e+07	3.93617e+07	4.35032e+07	46513000	4.58087e+07	4.36341e+07	4.5275e+07	0.963758	0.696164	-0.0532566	0.157289
>sp|Q8R151|ZNFX1_MOUSE NFX1-type zinc finger-containing protein 1 OS=Mus musculus GN=Znfx1 PE=2 SV=3	4	3835200	4228200	3548600	3840800	7252300	3824700	4.73089e+06	6.02887e+06	6.3635e+06	4.86114e+06	7252300	5.66053e+06	5.70775e+06	5.92465e+06	0.96339	0.841838	-0.0538084	0.0747717
>sp|P59759|MKL2_MOUSE MKL/myocardin-like protein 2 OS=Mus musculus GN=Mkl2 PE=1 SV=1	3	5105600	5127900	3280500	5817600	8333500	3066700	6.29798e+06	7.31172e+06	5.88274e+06	7.36309e+06	8333500	4.53869e+06	6.49748e+06	6.74509e+06	0.96329	0.966032	-0.0539584	0.0150086
>sp|P62849|RS24_MOUSE 40S ribosomal protein S24 OS=Mus musculus GN=Rps24 PE=1 SV=1	3	109140000	91637000	77884000	114060000	137880000	93417000	1.34629e+08	1.30662e+08	1.39665e+08	1.44361e+08	137880000	1.38256e+08	1.34985e+08	1.40166e+08	0.963042	0.199825	-0.0543299	0.699351
>sp|P70297|STAM1_MOUSE Signal transducing adapter molecule 1 OS=Mus musculus GN=Stam PE=2 SV=3;>sp|O88811|STAM2_MOUSE Signal transducing adapter molecule 2 OS=Mus musculus GN=Stam2 PE=1 SV=1	2	3598000	2430100	3298700	2947100	4180800	4353300	4.43829e+06	3.46501e+06	5.91537e+06	3.73002e+06	4180800	6.44285e+06	4.60622e+06	4.78456e+06	0.962727	0.89117	-0.0548008	0.0500395
>sp|Q8C0D5|ETUD1_MOUSE Elongation factor Tu GTP-binding domain-containing protein 1 OS=Mus musculus GN=Eftud1 PE=2 SV=1	6	9197300	8197400	6838000	9557500	13172000	7703700	1.13453e+07	1.16884e+07	1.22622e+07	1.20965e+07	13172000	1.14014e+07	1.17653e+07	1.22233e+07	0.96253	0.493156	-0.0550971	0.307016
>sp|Q9DBG3|AP2B1_MOUSE AP-2 complex subunit beta OS=Mus musculus GN=Ap2b1 PE=1 SV=1	12	33721000	33292000	25993000	34910000	41757000	37200000	4.15963e+07	4.74701e+07	4.66118e+07	4.41841e+07	41757000	5.50557e+07	4.52261e+07	4.69989e+07	0.962278	0.750144	-0.0554738	0.124856
>sp|Q9EQQ9|NCOAT_MOUSE Bifunctional protein NCOAT OS=Mus musculus GN=Mgea5 PE=1 SV=2	8	8027800	8329300	4980700	8360100	11370000	6734000	9.90264e+06	1.18765e+07	8.93161e+06	1.0581e+07	11370000	9.96627e+06	1.02369e+07	1.06391e+07	0.962198	0.665298	-0.0555943	0.176984
>sp|P13439|UMPS_MOUSE Uridine 5-monophosphate synthase OS=Mus musculus GN=Umps PE=2 SV=3	9	25498000	25353000	15256000	29650000	29263000	21561000	3.14529e+07	3.61501e+07	2.73577e+07	3.75267e+07	29263000	3.19101e+07	3.16536e+07	3.28999e+07	0.962116	0.733221	-0.0557172	0.134765
>sp|P80316|TCPE_MOUSE T-complex protein 1 subunit epsilon OS=Mus musculus GN=Cct5 PE=1 SV=1	25	428050000	340730000	321900000	415890000	530350000	403450000	5.28018e+08	4.85837e+08	5.77245e+08	5.26374e+08	530350000	5.97103e+08	5.30367e+08	5.51276e+08	0.962072	0.574285	-0.0557837	0.240872
>sp|Q9CQQ8|LSM7_MOUSE U6 snRNA-associated Sm-like protein LSm7 OS=Mus musculus GN=Lsm7 PE=3 SV=1;>sp|Q9DA73|CCD89_MOUSE Coiled-coil domain-containing protein 89 OS=Mus musculus GN=Ccdc89 PE=1 SV=2	2	1874900	695550	1067400	1692600	884140	1621100	2.31277e+06	991764	1.91411e+06	2.14225e+06	884140	2.39922e+06	1.73955e+06	1.80854e+06	0.961854	0.978893	-0.0561098	0.00926461
>sp|O35382|EXOC4_MOUSE Exocyst complex component 4 OS=Mus musculus GN=Exoc4 PE=1 SV=2	19	32263000	25640000	15997000	26986000	34982000	27092000	3.97978e+07	3.65593e+07	2.86865e+07	3.4155e+07	34982000	4.0096e+07	3.50145e+07	3.6411e+07	0.961648	0.704693	-0.0564195	0.152
>sp|Q60864|STIP1_MOUSE Stress-induced-phosphoprotein 1 OS=Mus musculus GN=Stip1 PE=1 SV=1	18	194780000	194890000	147170000	199610000	269040000	197120000	2.4027e+08	2.77888e+08	2.63912e+08	2.52638e+08	269040000	2.91736e+08	2.6069e+08	2.71138e+08	0.961465	0.544862	-0.0566935	0.263713
>sp|Q9Z2X2|PSD10_MOUSE 26S proteasome non-ATPase regulatory subunit 10 OS=Mus musculus GN=Psmd10 PE=1 SV=3	5	6117800	7086300	3686200	7764700	8785800	4477100	7.54657e+06	1.01041e+07	6.61025e+06	9.82745e+06	8785800	6.62607e+06	8.08699e+06	8.41311e+06	0.961237	0.817846	-0.0570357	0.0873283
>sp|P12382|K6PL_MOUSE 6-phosphofructokinase, liver type OS=Mus musculus GN=Pfkl PE=1 SV=4	17	108710000	121290000	68504000	126310000	166080000	81970000	1.34099e+08	1.72944e+08	1.22844e+08	1.59865e+08	166080000	1.21315e+08	1.43296e+08	1.49087e+08	0.961156	0.788355	-0.0571577	0.103278
>sp|Q8C863|ITCH_MOUSE E3 ubiquitin-protein ligase Itchy OS=Mus musculus GN=Itch PE=1 SV=2	10	9996700	6876000	10448000	9829800	18125000	8087700	1.23314e+07	9.80428e+06	1.87358e+07	1.24412e+07	18125000	1.19697e+07	1.36238e+07	1.41786e+07	0.96087	0.814347	-0.057587	0.0891905
>sp|Q78PY7|SND1_MOUSE Staphylococcal nuclease domain-containing protein 1 OS=Mus musculus GN=Snd1 PE=1 SV=1	32	229220000	211990000	194910000	251750000	326730000	221120000	2.82753e+08	3.0227e+08	3.49521e+08	3.18629e+08	326730000	3.27256e+08	3.11515e+08	3.24205e+08	0.960857	0.557367	-0.0576061	0.253858
>sp|Q9JLJ2|AL9A1_MOUSE 4-trimethylaminobutyraldehyde dehydrogenase OS=Mus musculus GN=Aldh9a1 PE=1 SV=1	19	497690000	398740000	364310000	539230000	574260000	442030000	6.13922e+08	5.68552e+08	6.53297e+08	6.8248e+08	574260000	6.54201e+08	6.11923e+08	6.3698e+08	0.960663	0.585771	-0.0578978	0.232272
>sp|Q921C5|BICD2_MOUSE Protein bicaudal D homolog 2 OS=Mus musculus GN=Bicd2 PE=1 SV=1	8	5536700	6910000	7352700	8568100	9525600	7252700	6.82976e+06	9.85276e+06	1.31852e+07	1.08443e+07	9525600	1.07339e+07	9.9559e+06	1.03679e+07	0.960259	0.73675	-0.0585052	0.13268
>sp|Q9CZ44|NSF1C_MOUSE NSFL1 cofactor p47 OS=Mus musculus GN=Nsfl1c PE=1 SV=1	13	104780000	90882000	78682000	115810000	159050000	74992000	1.29251e+08	1.29586e+08	1.41096e+08	1.46576e+08	159050000	1.10988e+08	1.33311e+08	1.38871e+08	0.959961	0.810906	-0.058952	0.0910296
>sp|Q3TDX8|NB5R4_MOUSE Cytochrome b5 reductase 4 OS=Mus musculus GN=Cyb5r4 PE=2 SV=3	4	4787500	5023000	1451000	4375200	4604600	4177600	5.90559e+06	7.16215e+06	2.602e+06	5.5375e+06	4604600	6.18282e+06	5.22324e+06	5.44164e+06	0.959866	0.741398	-0.0590952	0.129949
>sp|O88447|KLC1_MOUSE Kinesin light chain 1 OS=Mus musculus GN=Klc1 PE=1 SV=3	11	17297000	16840000	10047000	16529000	25630000	13153000	2.13366e+07	2.40117e+07	1.80167e+07	2.092e+07	25630000	1.94663e+07	2.11217e+07	2.20055e+07	0.959837	0.744272	-0.0591385	0.128268
>sp|P22366|MYD88_MOUSE Myeloid differentiation primary response protein MyD88 OS=Mus musculus GN=Myd88 PE=1 SV=3	6	8717300	6878500	4421200	6275200	9423200	8326500	1.07532e+07	9.80785e+06	7.92829e+06	7.94225e+06	9423200	1.23232e+07	9.49644e+06	9.8962e+06	0.959604	0.845877	-0.0594889	0.0726926
>sp|P70429|EVL_MOUSE Ena/VASP-like protein OS=Mus musculus GN=Evl PE=1 SV=2	7	41774000	33032000	31325000	45796000	54593000	32961000	5.153e+07	4.70994e+07	5.61734e+07	5.7962e+07	54593000	4.8782e+07	5.16009e+07	5.3779e+07	0.959499	0.594668	-0.0596468	0.225726
>sp|O35904|PK3CD_MOUSE Phosphatidylinositol 4,5-bisphosphate 3-kinase catalytic subunit delta isoform OS=Mus musculus GN=Pik3cd PE=1 SV=2	16	22591000	21732000	14866000	24518000	30468000	18664000	2.7867e+07	3.0987e+07	2.66584e+07	3.10314e+07	30468000	2.76226e+07	2.85041e+07	2.97073e+07	0.959498	0.506115	-0.059648	0.295751
>sp|Q3TCJ1|F175B_MOUSE BRISC complex subunit Abro1 OS=Mus musculus GN=Fam175b PE=2 SV=1	5	18004000	16263000	12059000	17710000	22751000	16682000	2.22087e+07	2.31889e+07	2.16247e+07	2.24148e+07	22751000	2.46892e+07	2.23408e+07	2.3285e+07	0.95945	0.330667	-0.0597211	0.480609
>sp|Q8CAA7|PGM2L_MOUSE Glucose 1,6-bisphosphate synthase OS=Mus musculus GN=Pgm2l1 PE=1 SV=1	7	12289000	10518000	9601800	11996000	16598000	11895000	1.5159e+07	1.49973e+07	1.72184e+07	1.51828e+07	16598000	1.76045e+07	1.57916e+07	1.64618e+07	0.959287	0.536606	-0.0599662	0.270345
>sp|Q8BYC6|TAOK3_MOUSE Serine/threonine-protein kinase TAO3 OS=Mus musculus GN=Taok3 PE=1 SV=2	14	41698000	37883000	28137000	44789000	49830000	37848000	5.14363e+07	5.40162e+07	5.04565e+07	5.66875e+07	49830000	5.60148e+07	5.19697e+07	5.41774e+07	0.95925	0.445427	-0.0600216	0.351223
>sp|P41241|CSK_MOUSE Tyrosine-protein kinase CSK OS=Mus musculus GN=Csk PE=1 SV=2	15	113450000	92377000	76674000	110080000	146110000	95392000	1.39946e+08	1.31718e+08	1.37495e+08	1.39324e+08	146110000	1.41179e+08	1.36386e+08	1.42204e+08	0.959085	0.145261	-0.0602687	0.83785
>sp|Q99PG2|OGFR_MOUSE Opioid growth factor receptor OS=Mus musculus GN=Ogfr PE=2 SV=1	10	20348000	21298000	18408000	20834000	32444000	22610000	2.51001e+07	3.03682e+07	3.301e+07	2.63687e+07	32444000	3.34626e+07	2.94928e+07	3.07584e+07	0.958852	0.716564	-0.0606203	0.144745
>sp|P56399|UBP5_MOUSE Ubiquitin carboxyl-terminal hydrolase 5 OS=Mus musculus GN=Usp5 PE=1 SV=1	24	165080000	161070000	111880000	166660000	215040000	158910000	2.03633e+08	2.29665e+08	2.00628e+08	2.10934e+08	215040000	2.35186e+08	2.11309e+08	2.20387e+08	0.958809	0.477655	-0.0606841	0.320886
>sp|Q99K85|SERC_MOUSE Phosphoserine aminotransferase OS=Mus musculus GN=Psat1 PE=1 SV=1	16	127490000	114500000	91277000	144060000	173580000	100770000	1.57264e+08	1.63262e+08	1.63682e+08	1.82331e+08	173580000	1.49139e+08	1.61403e+08	1.6835e+08	0.958735	0.590535	-0.060796	0.228754
>sp|Q9R1T2|SAE1_MOUSE SUMO-activating enzyme subunit 1 OS=Mus musculus GN=Sae1 PE=2 SV=1	12	68171000	66353000	53428000	74922000	92597000	66840000	8.40919e+07	9.46108e+07	9.58094e+07	9.48256e+07	92597000	9.89227e+07	9.1504e+07	9.54484e+07	0.958675	0.416044	-0.060886	0.380861
>sp|Q8BKC5|IPO5_MOUSE Importin-5 OS=Mus musculus GN=Ipo5 PE=1 SV=3	29	239730000	207530000	147130000	234730000	290360000	206020000	2.95717e+08	2.95911e+08	2.6384e+08	2.97088e+08	290360000	3.04908e+08	2.85156e+08	2.97452e+08	0.958663	0.3762	-0.0609047	0.424581
>sp|Q60604|ADSV_MOUSE Adseverin OS=Mus musculus GN=Scin PE=1 SV=3	10	15947000	23093000	16086000	15063000	27596000	25900000	1.96713e+07	3.29276e+07	2.88461e+07	1.90646e+07	27596000	3.83318e+07	2.71484e+07	2.83308e+07	0.958263	0.925359	-0.0615066	0.0336898
>sp|P61979|HNRPK_MOUSE Heterogeneous nuclear ribonucleoprotein K OS=Mus musculus GN=Hnrnpk PE=1 SV=1	15	172190000	143320000	139360000	197700000	222610000	150620000	2.12404e+08	2.04356e+08	2.49906e+08	2.5022e+08	222610000	2.22916e+08	2.22222e+08	2.31916e+08	0.958202	0.575575	-0.0615983	0.239898
>sp|Q9D1M0|SEC13_MOUSE Protein SEC13 homolog OS=Mus musculus GN=Sec13 PE=2 SV=3	5	11237000	9769400	7588200	10487000	15992000	9423700	1.38613e+07	1.39299e+07	1.36075e+07	1.32729e+07	15992000	1.3947e+07	1.37996e+07	1.4404e+07	0.958039	0.550346	-0.0618443	0.259364
>sp|P17918|PCNA_MOUSE Proliferating cell nuclear antigen OS=Mus musculus GN=Pcna PE=1 SV=2	10	91238000	93491000	68677000	93013000	132640000	91120000	1.12546e+08	1.33306e+08	1.23155e+08	1.17723e+08	132640000	1.34857e+08	1.23002e+08	1.28406e+08	0.957913	0.539833	-0.0620337	0.26774
>sp|Q8CBY8|DCTN4_MOUSE Dynactin subunit 4 OS=Mus musculus GN=Dctn4 PE=1 SV=1	5	20643000	16649000	13483000	18771000	23947000	19528000	2.5464e+07	2.37393e+07	2.41783e+07	2.37576e+07	23947000	2.89013e+07	2.44606e+07	2.55353e+07	0.957911	0.609884	-0.0620368	0.214753
>sp|Q8BG32|PSD11_MOUSE 26S proteasome non-ATPase regulatory subunit 11 OS=Mus musculus GN=Psmd11 PE=1 SV=3	17	173850000	145380000	103980000	174640000	203110000	142530000	2.14452e+08	2.07293e+08	1.86461e+08	2.21034e+08	203110000	2.10943e+08	2.02735e+08	2.11696e+08	0.957673	0.425098	-0.0623956	0.371511
>sp|P27546|MAP4_MOUSE Microtubule-associated protein 4 OS=Mus musculus GN=Map4 PE=1 SV=3	23	134600000	114440000	90576000	136540000	174040000	112620000	1.66035e+08	1.63177e+08	1.62425e+08	1.72813e+08	174040000	1.66677e+08	1.63879e+08	1.71177e+08	0.957367	0.0639173	-0.0628556	1.19438
>sp|O09167|RL21_MOUSE 60S ribosomal protein L21 OS=Mus musculus GN=Rpl21 PE=2 SV=3	4	121880000	111940000	90355000	138810000	169270000	100240000	1.50344e+08	1.59612e+08	1.62029e+08	1.75686e+08	169270000	1.48354e+08	1.57328e+08	1.64437e+08	0.95677	0.511983	-0.0637552	0.290744
>sp|Q2TBA3|MALT1_MOUSE Mucosa-associated lymphoid tissue lymphoma translocation protein 1 homolog OS=Mus musculus GN=Malt1 PE=1 SV=2	11	30337000	30596000	16499000	26806000	34162000	32134000	3.7422e+07	4.36259e+07	2.95867e+07	3.39272e+07	34162000	4.75581e+07	3.68782e+07	3.85491e+07	0.956656	0.795201	-0.0639278	0.0995228
>sp|Q02257|PLAK_MOUSE Junction plakoglobin OS=Mus musculus GN=Jup PE=1 SV=3	3	1266800	931880	948000	150660	1889500	1840100	1.56265e+06	1.32874e+06	1.69999e+06	190684	1889500	2.72333e+06	1.53046e+06	1.60117e+06	0.955839	0.659563	-0.0651611	0.180743
>sp|Q8CI94|PYGB_MOUSE Glycogen phosphorylase, brain form OS=Mus musculus GN=Pygb PE=1 SV=3	20	106890000	90970000	72373000	109640000	140590000	87904000	1.31853e+08	1.29711e+08	1.29782e+08	1.38767e+08	140590000	1.30097e+08	1.30449e+08	1.36485e+08	0.955779	0.198957	-0.0652515	0.701241
>sp|Q9R061|NUBP2_MOUSE Cytosolic Fe-S cluster assembly factor NUBP2 OS=Mus musculus GN=Nubp2 PE=1 SV=1	5	21059000	16281000	14499000	17679000	25612000	20752000	2.59772e+07	2.32146e+07	2.60002e+07	2.23755e+07	25612000	3.07128e+07	2.5064e+07	2.62335e+07	0.955422	0.726632	-0.0657904	0.138686
>sp|P43346|DCK_MOUSE Deoxycytidine kinase OS=Mus musculus GN=Dck PE=1 SV=1	3	8100100	7446800	5757500	5531100	12920000	8417500	9.99183e+06	1.06182e+07	1.03246e+07	7.00048e+06	12920000	1.24578e+07	1.03115e+07	1.07928e+07	0.955411	0.966552	-0.0658065	0.0147746
>sp|Q8VEL2|MTMRE_MOUSE Myotubularin-related protein 14 OS=Mus musculus GN=Mtmr14 PE=2 SV=2	3	2731500	720310	2757700	2685500	3325700	2063600	3.36942e+06	1.02707e+06	4.94523e+06	3.39892e+06	3325700	3.05411e+06	3.11391e+06	3.25958e+06	0.95531	0.670265	-0.0659595	0.173754
>sp|Q9D5V6|SYAP1_MOUSE Synapse-associated protein 1 OS=Mus musculus GN=Syap1 PE=1 SV=1	3	9977600	10820000	5786300	9914300	14788000	8496700	1.23078e+07	1.54279e+07	1.03762e+07	1.25481e+07	14788000	1.25751e+07	1.2704e+07	1.33037e+07	0.95492	0.688758	-0.066548	0.161933
>sp|P61161|ARP2_MOUSE Actin-related protein 2 OS=Mus musculus GN=Actr2 PE=1 SV=1	13	921030000	768620000	661030000	898220000	1150700000	873190000	1.13613e+09	1.09595e+09	1.18539e+09	1.13684e+09	1150700000	1.29231e+09	1.13916e+09	1.19328e+09	0.95464	0.401726	-0.0669713	0.396071
>sp|Q61316|HSP74_MOUSE Heat shock 70 kDa protein 4 OS=Mus musculus GN=Hspa4 PE=1 SV=1	26	393390000	372150000	271340000	380920000	551080000	365340000	4.85264e+08	5.30638e+08	4.86579e+08	4.82114e+08	551080000	5.407e+08	5.00827e+08	5.24631e+08	0.954626	0.427663	-0.066993	0.368898
>sp|Q9ES00|UBE4B_MOUSE Ubiquitin conjugation factor E4 B OS=Mus musculus GN=Ube4b PE=1 SV=3	14	20456000	18308000	12394000	19583000	25528000	18087000	2.52334e+07	2.61048e+07	2.22255e+07	2.47854e+07	25528000	2.67686e+07	2.45212e+07	2.5694e+07	0.954356	0.437696	-0.0674004	0.358827
>sp|Q9JHU9|INO1_MOUSE Inositol-3-phosphate synthase 1 OS=Mus musculus GN=Isyna1 PE=2 SV=1	12	189170000	147750000	133050000	191440000	227480000	166000000	2.33349e+08	2.10672e+08	2.38591e+08	2.42297e+08	227480000	2.45679e+08	2.27538e+08	2.38485e+08	0.954095	0.358649	-0.0677958	0.445331
>sp|Q8K0G5|TSSC1_MOUSE Protein TSSC1 OS=Mus musculus GN=Tssc1 PE=1 SV=2	7	25503000	23595000	17246000	22509000	31451000	27509000	3.14591e+07	3.36434e+07	3.09263e+07	2.84887e+07	31451000	4.07131e+07	3.20096e+07	3.35509e+07	0.95406	0.769866	-0.0678488	0.113585
>sp|Q3THK3|T2FA_MOUSE General transcription factor IIF subunit 1 OS=Mus musculus GN=Gtf2f1 PE=1 SV=2	3	3060300	2833600	2006000	2539600	4712200	2727500	3.77501e+06	4.04035e+06	3.59725e+06	3.21426e+06	4712200	4.03668e+06	3.8042e+06	3.98771e+06	0.953981	0.781221	-0.0679681	0.107226
>sp|A6H5Y3|METH_MOUSE Methionine synthase OS=Mus musculus GN=Mtr PE=2 SV=1	6	15628000	9886300	1767900	10916000	13117000	7686300	1.92778e+07	1.40966e+07	3.17028e+06	1.38159e+07	13117000	1.13757e+07	1.21816e+07	1.27695e+07	0.953955	0.654274	-0.0680062	0.18424
>sp|Q06138|CAB39_MOUSE Calcium-binding protein 39 OS=Mus musculus GN=Cab39 PE=1 SV=2	10	63024000	50547000	35808000	57457000	75822000	51231000	7.77428e+07	7.20735e+07	6.42125e+07	7.27209e+07	75822000	7.58215e+07	7.13429e+07	7.47881e+07	0.953934	0.465732	-0.0680386	0.331864
>sp|P25085|IL1RA_MOUSE Interleukin-1 receptor antagonist protein OS=Mus musculus GN=Il1rn PE=2 SV=1	4	147620000	100100000	52009000	108670000	99979000	135740000	1.82096e+08	1.4273e+08	9.32648e+07	1.37539e+08	99979000	2.00894e+08	1.39363e+08	1.46137e+08	0.953646	0.884248	-0.0684737	0.053426
>sp|P61089|UBE2N_MOUSE Ubiquitin-conjugating enzyme E2 N OS=Mus musculus GN=Ube2n PE=1 SV=1	8	270180000	252140000	176630000	283860000	351310000	235480000	3.33279e+08	3.59519e+08	3.16741e+08	3.59269e+08	351310000	3.48509e+08	3.36513e+08	3.53029e+08	0.953215	0.311802	-0.0691268	0.506121
>sp|Q9CY34|UB2FA_MOUSE NEDD8-conjugating enzyme UBE2F OS=Mus musculus GN=Ube2f PE=1 SV=1	2	1495200	2242600	157070	1038800	2549100	1163500	1.84439e+06	3.19766e+06	281665	1.31476e+06	2549100	1.72197e+06	1.77457e+06	1.86195e+06	0.953074	0.633932	-0.0693395	0.197957
>sp|Q8R0Y6|AL1L1_MOUSE Cytosolic 10-formyltetrahydrofolate dehydrogenase OS=Mus musculus GN=Aldh1l1 PE=2 SV=1	21	49219000	68052000	21132000	52265000	71011000	46088000	6.07138e+07	9.70333e+07	3.78948e+07	6.61496e+07	71011000	6.82099e+07	6.5214e+07	6.84568e+07	0.952629	0.700981	-0.070013	0.154294
[truncated: 1,266 more rows]

## Sheet: MFPaQ
						RAW DATA						Selection of quantifiable proteins : more than 2 peptides and value in all experiments						Average value from biological replicates
[truncated: 2,811 more rows]
